# Supplementary material for: Evaluation of logistic regression models and effect of covariates for case–control study in RNA-Seq analysis
Source: BMC Bioinformatics. 2017 Feb 6;18:91. doi: 10.1186/s12859-017-1498-y (PMC5294900; doi:10.1186/s12859-017-1498-y)
Supplement: Additional file 14: Table S5. — All significant genes in FL regressions using the DA method. Mean.Exp.Case: Normalized mean expression value in cases, Mean.Exp.Cont: Normalized mean expression value in controls, Disp: Dispersion, NB, CL, BL, FL: P-values from negative binomial regression, classical logistic regression, Bayes logistic regression, Firth’s logistic regression. (XLS 1013 kb) [file 12859_2017_1498_MOESM14_ESM.xls]

## Sheet: DESeq2_Logit_HD_DeathRIN_Perm_w
GeneID	Symbol	Mean.Exp.Case	Mean.Exp.Cont	Disp	NB.Pval	CL.Pval	BL.Pval	FL.Pval
ENSG00000151615.3	POU4F2	10.6547	0.262991	0.710496	1.23982e-19	NA	2.21522e-06	7.65077e-12
ENSG00000069011.10	PITX1	18.6843	0.323793	0.4449	4.89039e-59	<4.9E-59	9.49457e-07	3.11895e-11
ENSG00000175879.7	HOXD8	5.60148	0.121413	1.00096	1.17528e-20	1	1.37009e-06	3.20617e-10
ENSG00000170689.8	HOXB9	8.72328	0.0202133	0.986358	3.78292e-30	NA	4.40431e-05	4.44363e-10
ENSG00000180818.4	HOXC10	9.51509	0.0607212	1.11626	1.54507e-36	0.0019616	4.25321e-05	7.09672e-10
ENSG00000183943.5	PRKX	900.292	484.12	0.176654	1.09093e-09	0.00396672	4.92544e-05	9.84694e-10
ENSG00000005073.5	HOXA11	6.79002	0	0.958785	3.79984e-28	1	1.45785e-05	2.71193e-09
ENSG00000144909.7	OSBPL11	938.657	645.162	0.0934549	7.09053e-09	0.007497	1.45081e-05	4.65363e-09
ENSG00000128709.10	HOXD9	7.18692	0.202358	0.728565	8.59893e-17	0.00077017	7.10822e-07	4.65552e-09
ENSG00000112299.7	VNN1	23.1479	3.19582	1.09416	4.0791e-08	0.000785108	2.76316e-06	7.35334e-09
ENSG00000106031.6	HOXA13	8.02965	0.182045	0.843485	1.22487e-23	1	3.05272e-05	7.38653e-09
ENSG00000113196.2	HAND1	6.24474	0.182012	1.03424	2.09103e-19	0.0531771	1.49453e-05	1.49853e-08
ENSG00000106004.4	HOXA5	7.08753	0.202308	1.52251	1.78606e-18	0.121725	9.23769e-06	1.59232e-08
ENSG00000253293.3	HOXA10	11.3992	0.263077	1.11829	6.90801e-36	0.0266574	1.19295e-05	1.77698e-08
ENSG00000103316.6	CRYM	2423.45	4228.56	0.165922	6.99963e-10	0.00694202	2.06837e-05	2.01013e-08
ENSG00000170545.12	SMAGP	73.505	30.0364	0.188715	5.5577e-07	0.00443603	1.67666e-05	2.91323e-08
ENSG00000125772.8	GPCPD1	1058.65	2044.2	0.13011	1.84804e-13	0.00386828	8.97908e-06	3.05435e-08
ENSG00000182885.12	GPR97	18.7872	5.17847	0.755399	3.72295e-09	0.00199459	5.34655e-05	3.30163e-08
ENSG00000171540.6	OTP	9.16907	0.768658	0.552368	3.72143e-17	0.00335675	3.66676e-05	3.5488e-08
ENSG00000128710.5	HOXD10	8.77158	0.0404707	1.37947	3.5058e-32	0.0242172	7.7902e-06	4.09405e-08
ENSG00000146278.10	PNRC1	2611.27	1573.24	0.0561704	2.25925e-12	0.000840988	1.31259e-05	4.40848e-08
ENSG00000168453.10	HR	1216	2234.5	0.1148	1.68292e-10	0.00114866	7.34984e-06	4.586e-08
ENSG00000152779.12	SLC16A12	167.666	9.60801	1.52292	1.62524e-08	0.000743314	0.000856138	4.80209e-08
ENSG00000072954.2	TMEM38A	1118.37	1538.5	0.103946	4.95505e-07	0.00191863	6.61405e-05	6.40714e-08
ENSG00000114812.8	VIPR1	912.62	1271.98	0.0971892	7.90322e-07	0.000501644	2.91882e-05	6.84801e-08
ENSG00000115590.9	IL1R2	44.4137	3.70201	2.02813	6.9743e-13	0.00560103	9.6445e-05	7.38294e-08
ENSG00000165030.3	NFIL3	771.083	394.369	0.133861	3.16379e-07	0.00020941	3.12949e-06	8.57262e-08
ENSG00000145198.10	VWA5B2	1563.79	2724.31	0.176637	1.31478e-07	0.0100493	6.45113e-05	8.84665e-08
ENSG00000112312.5	GMNN	546.78	300.861	0.13947	1.27926e-08	0.00525075	1.43755e-05	8.93867e-08
ENSG00000056736.5	IL17RB	2144.33	971.006	0.154973	1.35825e-12	0.00298826	0.000164593	1.01969e-07
ENSG00000128714.5	HOXD13	2.32939	0	2.1911	1.58231e-13	1	0.000132277	1.03833e-07
ENSG00000261416.1	RP11-455F5.5	14.9203	29.9008	0.194395	8.55575e-12	0.0010509	1.98928e-05	1.04612e-07
ENSG00000163464.7	CXCR1	22.4525	2.44773	1.6942	6.09436e-09	0.000181159	9.66088e-05	1.14644e-07
ENSG00000100985.7	MMP9	29.7915	4.26862	0.818871	4.38343e-09	2.93e-05	3.76676e-05	1.2102e-07
ENSG00000096060.10	FKBP5	2871.43	1308.4	0.308072	2.66301e-13	0.00188241	1.69019e-05	1.32444e-07
ENSG00000163221.7	S100A12	72.2247	5.86633	2.12034	8.57994e-11	0.00466544	6.6615e-05	1.35918e-07
ENSG00000180155.14	LYNX1	6526.19	9703.16	0.11306	3.83812e-07	0.000720809	2.9227e-05	1.4171e-07
ENSG00000110931.14	CAMKK2	8368.86	11410.7	0.124858	8.89051e-05	0.00166089	7.70635e-05	1.46044e-07
ENSG00000270393.1	AC000095.9	100.161	218.077	0.275277	3.06148e-06	0.000518442	2.44361e-05	1.5013e-07
ENSG00000117682.12	DHDDS	701.947	1036.66	0.10019	0.00118065	0.000150094	4.06068e-06	1.51303e-07
ENSG00000137462.6	TLR2	379.96	162.451	0.345541	2.49115e-11	0.000304353	2.90184e-05	1.56184e-07
ENSG00000102554.9	KLF5	385.17	139.231	0.385517	0.00024382	0.000339174	5.7541e-05	1.57109e-07
ENSG00000188760.6	TMEM198	406.286	561.073	0.0616001	5.90806e-08	0.000676029	3.47695e-05	1.65748e-07
ENSG00000112303.9	VNN2	62.9012	10.5795	0.664868	2.8985e-08	0.00122813	3.15774e-05	1.95566e-07
ENSG00000152467.5	ZSCAN1	86.1529	155.151	0.103248	2.3225e-15	0.00146229	3.60369e-05	2.01224e-07
ENSG00000102362.11	SYTL4	842.45	316.421	0.419017	6.60878e-11	0.00129825	6.59672e-05	2.01685e-07
ENSG00000197757.7	HOXC6	4.41157	0.0606846	1.01721	2.45238e-15	0.00203825	4.68463e-05	2.11458e-07
ENSG00000128610.7	FEZF1	13.6815	4.95592	0.624917	8.51408e-06	0.000197735	0.000114357	2.19401e-07
ENSG00000126804.9	ZBTB1	1372.92	954.518	0.0560688	5.56327e-09	0.00565502	3.0015e-05	2.20088e-07
ENSG00000119950.16	MXI1	5336.38	3800.03	0.0537204	2.58069e-08	0.00304297	4.93723e-05	2.47291e-07
ENSG00000185090.10	MANEAL	500.216	630.671	0.0477621	5.6986e-06	0.00110442	8.77031e-05	2.47636e-07
ENSG00000103034.10	NDRG4	20530.1	28983.9	0.112678	5.48844e-06	0.00155686	6.63315e-05	2.53334e-07
ENSG00000127993.10	RBM48	1626.56	1057.95	0.0885102	2.37469e-07	0.000534064	1.41179e-05	2.73684e-07
ENSG00000080546.9	SESN1	3683.28	2486.99	0.0502111	2.46838e-09	0.00264176	2.68164e-05	2.75379e-07
ENSG00000172731.9	LRRC20	1132.75	1586.22	0.0843835	1.5551e-08	0.000454114	2.73822e-05	2.9372e-07
ENSG00000103995.9	CEP152	151.27	102.681	0.0958186	7.93284e-09	0.000644666	1.64037e-05	2.99178e-07
ENSG00000259840.1	LA16c-380A1.1	46.0968	79.1057	0.221821	1.22707e-06	0.00153591	0.00010925	3.00591e-07
ENSG00000105467.4	SYNGR4	1.83333	6.97752	0.52221	6.86617e-10	0.00177576	7.90153e-05	3.14944e-07
ENSG00000184005.9	ST6GALNAC3	525.792	365.401	0.105533	2.49035e-05	0.000748552	9.85044e-05	3.27689e-07
ENSG00000163462.13	TRIM46	618.829	1001.26	0.0973799	1.01505e-06	0.00117365	9.26917e-05	3.32739e-07
ENSG00000175182.9	FAM131A	3478.34	4638.05	0.0764812	1.37158e-06	0.000321291	7.97379e-05	3.34742e-07
ENSG00000196972.6	LINC00087	1126.87	1884.69	0.160699	6.04544e-09	0.000897173	2.42119e-05	3.67395e-07
ENSG00000134294.9	SLC38A2	9251.67	3895.91	0.174151	1.03287e-09	0.00306775	0.000119343	3.72467e-07
ENSG00000003989.12	SLC7A2	2508.42	779.419	0.481718	4.14838e-09	0.000491187	2.26772e-05	4.06047e-07
ENSG00000131650.9	KREMEN2	79.0178	153.106	0.147121	7.85716e-11	0.000566815	2.10127e-05	4.1109e-07
ENSG00000113328.14	CCNG1	1595.79	1090.71	0.0595537	1.37007e-08	0.00239903	5.34271e-05	4.24993e-07
ENSG00000163793.8	DNAJC5G	56.3538	135.248	0.43669	3.24822e-10	0.000349117	2.4107e-05	4.26529e-07
ENSG00000176490.4	DIRAS1	3848.49	5753.96	0.193016	2.35407e-06	0.00030608	6.20821e-05	4.32794e-07
ENSG00000260027.2	HOXB7	7.88072	1.4363	1.44168	1.33617e-08	0.00124957	0.00015767	4.33134e-07
ENSG00000162753.9	SLC9C2	43.8648	29.3915	0.228149	0.000500783	0.000407058	0.000396255	4.37927e-07
ENSG00000213699.4	SLC35F6	703.538	928.078	0.0281603	1.04544e-07	0.000931162	1.27088e-05	4.4942e-07
ENSG00000177917.6	ARL6IP6	444.086	324.835	0.0857483	3.10758e-07	0.001594	0.000164906	4.51356e-07
ENSG00000166159.6	LRTM2	603.832	1057.61	0.245074	1.76511e-07	0.000808774	4.72141e-05	4.63584e-07
ENSG00000137267.5	TUBB2A	4771.2	8080.88	0.144556	6.85931e-08	0.00220621	3.64497e-05	4.75863e-07
ENSG00000101638.9	ST8SIA5	335.258	519.488	0.180886	0.00014249	0.000522737	4.55033e-05	4.85461e-07
ENSG00000152128.13	TMEM163	447.271	627.463	0.13025	0.00228124	0.000943683	0.000102308	4.93975e-07
ENSG00000183307.3	CECR6	636.855	868.387	0.10027	2.01964e-06	0.00110423	8.86402e-05	4.9957e-07
ENSG00000163093.7	BBS5	453.788	639.517	0.0294935	1.12614e-08	0.00387555	5.81801e-05	5.04133e-07
ENSG00000186298.7	PPP1CC	3949.24	2691.57	0.0369091	1.67484e-11	0.0013988	2.85959e-05	5.19314e-07
ENSG00000224888.3	RP5-1142A6.2	43.222	80.6366	0.213174	9.77936e-09	0.00178386	0.000105708	5.25112e-07
ENSG00000099365.5	STX1B	5195.74	8072.2	0.153223	1.58927e-06	0.000370881	4.5946e-05	5.40676e-07
ENSG00000180871.3	CXCR2	15.6629	3.03419	1.27328	7.4264e-08	0.000888034	0.000116271	5.42969e-07
ENSG00000157087.12	ATP2B2	9337.67	13215.8	0.176654	2.67942e-05	0.00137814	0.00011603	5.43571e-07
ENSG00000083223.13	ZCCHC6	614.436	440.74	0.0428862	1.87949e-08	0.00181551	4.55695e-05	5.45593e-07
ENSG00000165125.13	TRPV6	396.483	645.469	0.147108	6.03005e-07	0.000457802	2.79096e-05	5.5036e-07
ENSG00000102225.11	CDK16	3402.03	4329.68	0.0664829	1.93244e-05	0.000720746	7.8182e-05	5.57346e-07
ENSG00000178585.10	CTNNBIP1	1304.77	1745.02	0.0530251	4.42488e-07	0.000574615	1.7537e-05	5.5825e-07
ENSG00000073670.9	ADAM11	2697.08	4157.64	0.170545	0.000111941	0.00169371	7.66574e-05	5.69347e-07
ENSG00000261879.1	RP11-333E1.1	83.0176	132.554	0.0719659	2.42011e-07	0.00039497	3.12678e-05	6.03694e-07
ENSG00000181350.7	LRRC75A	243.968	378.847	0.142554	2.59312e-07	0.000640407	2.51378e-05	6.04553e-07
ENSG00000168779.14	SHOX2	16.7027	1.94259	0.708205	1.62748e-11	0.000211196	1.199e-05	6.18109e-07
ENSG00000138772.8	ANXA3	635.644	267.847	0.205661	7.42871e-09	0.000125485	1.04123e-05	6.33425e-07
ENSG00000260645.1	RP11-250B2.5	100.266	70.9183	0.109115	1.76681e-09	0.00122759	0.000104952	6.46709e-07
ENSG00000113108.13	APBB3	1124.67	1560.61	0.0352785	9.08133e-08	0.000406729	1.70075e-05	6.526e-07
ENSG00000163449.6	TMEM169	209.009	280.509	0.0606181	5.8461e-07	0.00101163	9.2794e-05	6.55946e-07
ENSG00000166111.5	SVOP	2134.97	3464.45	0.228312	1.42963e-06	0.000317603	4.2819e-05	6.92031e-07
ENSG00000145545.7	SRD5A1	448.163	622.181	0.0528647	7.39157e-09	0.00230186	5.05655e-05	7.34323e-07
ENSG00000170242.13	USP47	5083.32	4029.89	0.036362	3.06279e-08	0.000470083	1.97324e-05	7.37312e-07
ENSG00000164093.10	PITX2	3.2709	0.0404366	2.23652	6.84676e-14	1	0.000950247	7.56407e-07
ENSG00000255916.1	RP13-895J2.7	109.442	201.484	0.298999	2.81317e-05	0.00299278	6.81672e-05	7.83675e-07
ENSG00000119729.6	RHOQ	3247.13	2242.53	0.0671708	1.30872e-08	0.00283561	9.21844e-05	7.90898e-07
ENSG00000115194.6	SLC30A3	1419.97	2594.59	0.433719	7.28758e-07	0.00105239	8.93249e-05	7.98688e-07
ENSG00000150782.7	IL18	328.856	86.572	0.442612	1.89018e-09	0.00202948	8.90186e-05	8.00784e-07
ENSG00000184302.6	SIX6	5.30326	0.283111	2.21834	3.26422e-08	0.000667839	2.51399e-05	8.1061e-07
ENSG00000104524.9	PYCRL	344.67	559.873	0.109271	7.1538e-10	0.00037532	2.78978e-05	8.11634e-07
ENSG00000178947.7	LINC00086	1271.29	2033.34	0.127065	6.33334e-09	0.000833047	5.71983e-05	8.16888e-07
ENSG00000131668.9	BARX1	11.1531	1.47705	0.743022	1.44123e-10	0.00132022	5.31648e-05	8.22747e-07
ENSG00000172006.7	ZNF554	298.437	403.755	0.0451268	4.38091e-09	0.000686639	4.48404e-05	8.34263e-07
ENSG00000250090.1	RP13-401N8.3	8.5749	3.78215	0.567874	1.75731e-06	0.000695104	4.67972e-05	8.63743e-07
ENSG00000111817.11	DSE	395.233	217.135	0.144847	2.79784e-09	0.000165769	1.15734e-05	8.77001e-07
ENSG00000167703.9	SLC43A2	739.806	1089.69	0.0760645	1.79257e-06	0.00140916	0.000118891	8.80246e-07
ENSG00000142449.8	FBN3	33.0617	63.6303	0.237233	8.11641e-08	0.000305493	0.000148033	8.87149e-07
ENSG00000163738.13	MTHFD2L	541.426	365.74	0.0616675	4.27998e-07	0.00125865	4.7526e-05	8.91067e-07
ENSG00000174403.11	C20orf166-AS1	46.3924	102.291	0.40449	1.09535e-07	0.00103624	4.86258e-05	8.92655e-07
ENSG00000152049.5	KCNE4	494.407	123.597	0.688528	4.63682e-06	0.000174228	9.02704e-06	8.97093e-07
ENSG00000214954.4	LRRC69	23.3954	15.1289	0.249505	0.0001524	0.00117926	0.000261166	9.03663e-07
ENSG00000116455.9	WDR77	396.921	473.246	0.0280081	5.38961e-08	0.00125965	5.14799e-05	9.27461e-07
ENSG00000123364.3	HOXC13	1.7837	0.0202385	3.30441	1.54096e-09	1	0.000286071	9.32227e-07
ENSG00000250948.1	RP11-1079K10.2	19.6244	11.9556	0.647125	0.00860991	0.000292563	0.00836851	9.42828e-07
ENSG00000100906.6	NFKBIA	3092.37	1433.53	0.123733	1.12077e-10	0.000818681	3.52546e-05	9.43481e-07
ENSG00000171130.12	ATP6V0E2	6095.18	8421.04	0.0515557	1.5657e-10	0.000718939	5.58306e-05	9.43791e-07
ENSG00000138028.10	CGREF1	1199.87	1508.13	0.113527	5.33227e-05	0.00350217	0.000249528	9.48286e-07
ENSG00000128585.13	MKLN1	4016	2734.38	0.062341	3.07943e-10	0.000828489	4.63579e-05	9.67541e-07
ENSG00000147168.8	IL2RG	41.2904	17.9834	0.244304	9.65007e-07	0.00113693	6.19119e-06	9.88069e-07
ENSG00000205929.5	C21orf62	101.411	39.886	0.473853	3.27905e-08	0.00366441	4.10544e-05	9.98988e-07
ENSG00000144152.8	FBLN7	249.174	414.003	0.294809	9.09168e-05	0.000880535	0.000148367	1.00949e-06
ENSG00000240990.5	HOXA11-AS	5.60055	0.182142	1.45522	2.69083e-15	0.0043127	2.90657e-05	1.01489e-06
ENSG00000116584.11	ARHGEF2	2999.37	4330.03	0.0733193	6.59505e-06	0.000102952	8.36487e-06	1.06515e-06
ENSG00000270607.1	RP11-359E10.1	264.938	395.566	0.145103	6.35815e-08	0.000483399	5.36286e-05	1.07162e-06
ENSG00000158373.7	HIST1H2BD	231.527	99.6246	0.263746	0.000296942	0.000159083	5.0463e-05	1.10139e-06
ENSG00000231991.3	ANXA2P2	4.7089	0.566395	1.47907	4.20053e-06	0.0012893	1.16369e-05	1.11258e-06
ENSG00000106089.7	STX1A	4280.17	6605.6	0.218529	1.31182e-06	0.0020217	9.95356e-05	1.12976e-06
ENSG00000162241.8	SLC25A45	192.428	326.079	0.105747	6.51504e-09	0.000451485	3.09165e-05	1.14238e-06
ENSG00000101974.10	ATP11C	316.367	192.273	0.184584	7.73386e-05	0.000889883	0.000155173	1.14653e-06
ENSG00000248559.1	RP11-215P8.3	11.2498	20.5911	0.191729	8.87075e-07	0.000964156	7.80122e-05	1.16948e-06
ENSG00000037042.8	TUBG2	2868.47	4086.99	0.0539052	2.42771e-08	0.000827818	3.55985e-05	1.18486e-06
ENSG00000144445.11	KANSL1L	1377.58	1000.03	0.0473822	8.58396e-09	0.000885753	5.07892e-05	1.19379e-06
ENSG00000198876.8	DCAF12	788.521	601.623	0.0318522	7.12429e-10	0.00238047	0.000100561	1.20437e-06
ENSG00000149809.10	TM7SF2	862.058	1396.94	0.0916995	1.4634e-08	0.000109988	9.65935e-06	1.21774e-06
ENSG00000175895.3	PLEKHF2	346.772	215.914	0.091812	8.63789e-09	0.00292288	0.00013229	1.23356e-06
ENSG00000160097.10	FNDC5	821.452	1146.2	0.14862	0.000173055	0.00142836	6.6322e-05	1.25492e-06
ENSG00000189238.4	LINC00943	41.7347	72.0244	0.411575	1.49763e-07	0.00139948	0.000111113	1.28947e-06
ENSG00000171450.4	CDK5R2	1606.29	2694.39	0.21547	2.20931e-07	0.000319459	7.43384e-05	1.31581e-06
ENSG00000183837.8	PNMA3	2347.49	3761.89	0.194111	3.45543e-06	0.000674265	0.000117839	1.36639e-06
ENSG00000115073.6	ACTR1B	3349.8	4342.25	0.0442682	4.08526e-07	0.000636353	4.60857e-05	1.37461e-06
ENSG00000119383.15	PPP2R4	5184.15	6780.94	0.0424468	2.10007e-07	0.00151601	0.000102037	1.38527e-06
ENSG00000174032.12	SLC25A30	562.859	399.246	0.068537	2.13517e-07	0.000810184	3.41896e-05	1.39307e-06
ENSG00000022976.11	ZNF839	596.753	779.125	0.028038	4.99836e-12	0.000574623	2.89688e-05	1.44356e-06
ENSG00000163884.3	KLF15	1485.13	836.945	0.18015	1.77187e-09	0.00109967	7.13723e-05	1.45489e-06
ENSG00000124785.4	NRN1	4839.68	6668.3	0.192685	4.85047e-05	0.000419104	0.000138534	1.50334e-06
ENSG00000143179.7	UCK2	601.689	781.129	0.0459623	3.98487e-06	0.000303513	2.48495e-05	1.51629e-06
ENSG00000164970.10	FAM219A	3569.55	4551.87	0.0396312	9.48e-07	0.000837094	3.76888e-05	1.55989e-06
ENSG00000237686.1	RP5-1120P11.1	24.2389	47.3012	0.199051	1.25057e-08	0.000989944	0.000100591	1.58463e-06
ENSG00000197562.5	RAB40C	1856.44	2439.21	0.0629383	5.27848e-06	0.00148826	0.000229618	1.59942e-06
ENSG00000167588.8	GPD1	161.685	402.003	0.228643	3.30259e-09	0.00194029	5.72162e-05	1.60747e-06
ENSG00000145907.10	G3BP1	2734.84	2002.68	0.0459863	7.43707e-09	0.00310114	9.64934e-05	1.61445e-06
ENSG00000134453.11	RBM17	3280.91	2500.29	0.024758	7.3871e-08	0.00221448	8.44512e-05	1.62004e-06
ENSG00000155926.9	SLA	374.74	208.862	0.216243	3.25864e-06	0.000350889	6.50914e-05	1.76066e-06
ENSG00000116353.11	MECR	620.598	830.89	0.0537257	5.88127e-10	0.00094422	4.59626e-05	1.77368e-06
ENSG00000068697.6	LAPTM4A	3720.85	2489.71	0.0797951	1.52281e-06	0.000819577	3.31297e-05	1.78901e-06
ENSG00000254510.1	RP11-867G23.10	24.288	47.3381	0.377454	6.63512e-06	0.00119226	0.000145649	1.79725e-06
ENSG00000101166.11	SLMO2	1188.16	858.229	0.051398	1.10533e-06	0.0011237	6.69173e-05	1.80645e-06
ENSG00000134575.5	ACP2	742.624	1044.46	0.0583012	1.87912e-09	0.000464416	4.21328e-05	1.87709e-06
ENSG00000131242.11	RAB11FIP4	5506.08	8217.34	0.0785097	1.00916e-08	0.00109425	6.40356e-05	1.88597e-06
ENSG00000136436.9	CALCOCO2	2319.38	1778.82	0.0485845	1.09973e-08	0.00168576	0.000168829	1.98113e-06
ENSG00000236279.2	CLEC2L	727.657	1240.7	0.19722	1.41012e-06	0.0009701	0.000121065	1.99614e-06
ENSG00000183250.7	LINC01547	65.8299	103.921	0.199941	1.13099e-07	0.00149497	0.000138518	2.00874e-06
ENSG00000089169.10	RPH3A	7130.72	10193.3	0.199223	4.02296e-06	0.000561113	8.5842e-05	2.00991e-06
ENSG00000167747.9	C19orf48	183.664	289.069	0.107218	6.69296e-08	0.000305527	2.02337e-05	2.01232e-06
ENSG00000185250.10	PPIL6	306.524	237.323	0.0579972	2.68526e-05	0.000278861	0.000104301	2.04972e-06
ENSG00000197579.3	TOPORS	813.246	579.433	0.0454264	6.07585e-08	0.000757587	4.70549e-05	2.05135e-06
ENSG00000132768.9	DPH2	468.797	598.906	0.0262979	8.25463e-08	0.00326468	8.03267e-05	2.14126e-06
ENSG00000164117.8	FBXO8	556.574	384.003	0.0647283	6.20568e-09	0.00101226	4.0968e-05	2.15992e-06
ENSG00000180229.8	HERC2P3	3987.18	1170.92	0.435855	2.62446e-09	0.00220627	0.00163567	2.18896e-06
ENSG00000028310.13	BRD9	918.442	1302.41	0.0450266	1.01859e-09	0.000429795	2.96699e-05	2.19639e-06
ENSG00000183597.11	TANGO2	864.575	1026.72	0.0326839	8.88289e-06	0.00081105	8.57021e-05	2.20658e-06
ENSG00000142920.12	AZIN2	916.825	1391.36	0.0770512	1.41336e-07	0.000702322	3.17025e-05	2.21282e-06
ENSG00000104140.6	RHOV	84.9129	121.199	0.198184	1.39782e-05	0.00183703	0.000315994	2.23589e-06
ENSG00000136279.14	DBNL	2437.06	3107.55	0.0351211	1.71922e-08	0.00134721	4.58556e-05	2.33663e-06
ENSG00000166527.3	CLEC4D	5.30419	0.384399	1.84902	7.08638e-08	0.00248707	5.18352e-05	2.33826e-06
ENSG00000113946.3	CLDN16	18.6867	35.8856	0.284719	4.81199e-07	0.000424505	4.3351e-05	2.41588e-06
ENSG00000174720.11	LARP7	1169.95	894.47	0.0386722	4.85416e-06	0.000769273	7.53432e-05	2.43006e-06
ENSG00000153487.11	ING1	647.343	491.367	0.0320768	6.75846e-07	0.00169138	4.12504e-05	2.47982e-06
ENSG00000106682.10	EIF4H	8499.32	10155.6	0.0150812	4.6835e-10	0.000473394	3.86849e-05	2.4837e-06
ENSG00000081692.8	JMJD4	272.379	351.211	0.044809	6.28171e-09	0.000594824	5.7611e-05	2.4956e-06
ENSG00000155508.9	CNOT8	2086.34	1559.93	0.034289	2.26771e-07	0.00297509	7.69756e-05	2.54337e-06
ENSG00000162006.5	MSLNL	16.8546	42.6521	0.446041	3.93203e-08	0.00140162	0.000154719	2.57722e-06
ENSG00000063015.15	SEZ6	801.681	1303.98	0.205345	0.00141999	0.000379755	6.02657e-05	2.5936e-06
ENSG00000255986.2	MT1JP	36.7265	8.65871	1.05955	2.99789e-07	0.000321382	5.10242e-05	2.61692e-06
ENSG00000257542.3	OR7E47P	4.85755	12.5438	0.943616	0.000837987	0.000112666	5.5733e-05	2.62384e-06
ENSG00000069869.11	NEDD4	221.154	119.062	0.165505	3.51027e-08	0.000686287	5.58979e-05	2.68087e-06
ENSG00000167114.7	SLC27A4	1291.5	1826.32	0.0763597	1.6828e-07	0.000516717	8.14198e-05	2.71017e-06
ENSG00000106789.8	CORO2A	230.969	355.699	0.192396	0.00143298	0.000730648	8.27545e-05	2.71758e-06
ENSG00000187554.7	TLR5	123.823	57.4929	0.245745	5.13807e-09	0.000387227	5.20544e-05	2.73779e-06
ENSG00000103642.7	LACTB	344.624	249.064	0.0396985	9.92574e-08	0.00331215	7.26449e-05	2.77679e-06
ENSG00000135378.3	PRRG4	54.9169	22.0086	0.348845	3.7022e-08	0.000500803	5.13438e-05	2.8089e-06
ENSG00000158186.8	MRAS	8879.02	5679.11	0.0818366	1.38785e-08	0.000642801	7.98852e-05	2.83256e-06
ENSG00000146373.11	RNF217	688.772	474.936	0.0954291	1.97067e-05	0.000851179	4.57019e-05	2.89944e-06
ENSG00000030419.12	IKZF2	407.027	264.276	0.268882	0.000226026	0.000180897	0.000164503	2.91591e-06
ENSG00000156097.8	GPR61	251.183	402.787	0.135905	1.17357e-07	0.000993146	0.000124988	2.91841e-06
ENSG00000176293.15	ZNF135	216.398	336.344	0.100284	3.82248e-06	0.000932612	6.33475e-05	2.9921e-06
ENSG00000160716.4	CHRNB2	1164.94	1770.32	0.191385	9.79671e-06	0.000798114	0.000138218	2.99739e-06
ENSG00000182575.7	NXPH3	523.399	874.678	0.204462	0.00493382	0.000183521	6.04575e-05	3.02955e-06
ENSG00000123427.11	METTL21B	126.392	90.1539	0.123492	1.32597e-05	0.000353507	0.000255053	3.07618e-06
ENSG00000224870.3	RP4-758J18.2	369.317	515.056	0.0528754	2.27072e-07	0.000524283	2.41642e-05	3.12866e-06
ENSG00000141232.4	TOB1	1934.65	1291.96	0.157584	0.000132903	0.00029799	0.000450361	3.1327e-06
ENSG00000105143.8	SLC1A6	373.544	553.912	0.294004	0.0386476	0.000433297	0.000451555	3.16818e-06
ENSG00000198157.6	HMGN5	501.459	296.227	0.104157	1.64224e-07	0.000309821	4.46231e-05	3.19626e-06
ENSG00000111652.5	COPS7A	2735.3	3541.25	0.0449089	6.05342e-08	0.000272456	5.45849e-05	3.22461e-06
ENSG00000214300.6	SPDYE3	176.41	249.206	0.0804548	4.7279e-09	0.000511345	6.16868e-05	3.27178e-06
ENSG00000176124.7	DLEU1	73.7538	48.3844	0.0912103	1.96977e-07	0.000234289	2.72084e-05	3.31313e-06
ENSG00000246877.1	DNM1P35	10.8561	19.5403	0.279619	1.56548e-05	0.000507906	0.000100708	3.31647e-06
ENSG00000077984.4	CST7	27.5616	7.70574	0.63115	5.25463e-06	0.00111037	0.000221044	3.33491e-06
ENSG00000137218.6	FRS3	758.281	983.042	0.0426051	7.55948e-06	0.00114667	0.000108889	3.41262e-06
ENSG00000103507.9	BCKDK	771.072	1061.12	0.0450106	8.55254e-09	0.000751521	6.6474e-05	3.45066e-06
ENSG00000157551.12	KCNJ15	9.21927	1.19313	1.89838	8.93375e-07	0.000539259	0.000466069	3.47035e-06
ENSG00000198208.7	RPS6KL1	1275.13	1922.79	0.0777154	1.21587e-07	0.00135616	0.0001451	3.52112e-06
ENSG00000105967.11	TFEC	119.508	50.4022	0.407048	2.67393e-05	0.000226328	3.40544e-05	3.60183e-06
ENSG00000268166.1	CTC-471F3.6	95.5617	72.5765	0.0694408	5.57703e-06	0.00102407	6.03209e-05	3.60807e-06
ENSG00000057252.8	SOAT1	565.447	436.173	0.0631284	1.44871e-06	0.000421529	0.000103573	3.61978e-06
ENSG00000187446.7	CHP1	2418.94	3163.67	0.0493171	1.43163e-08	0.000480783	6.52467e-05	3.63018e-06
ENSG00000176853.11	FAM91A1	2212.41	1202.94	0.130253	0.000258014	0.000653699	1.67502e-05	3.67369e-06
ENSG00000133104.8	SPG20	3440.03	2622.09	0.0678043	3.0642e-05	0.000391869	0.000124193	3.69217e-06
ENSG00000187048.8	CYP4A11	6.74129	14.9101	0.287392	2.02964e-08	0.000394995	5.73131e-05	3.69278e-06
ENSG00000142748.8	FCN3	21.8606	8.2752	0.370938	4.95787e-07	0.00352103	0.000144009	3.71923e-06
ENSG00000089123.11	TASP1	270.539	353.464	0.0724525	7.46483e-07	0.00032091	0.000106532	3.73963e-06
ENSG00000102710.15	SUPT20H	1302.57	989.153	0.0488844	4.433e-07	0.000237489	5.25604e-05	3.74873e-06
ENSG00000183019.3	MCEMP1	19.2322	5.66428	0.72354	2.32092e-06	0.000629749	0.000139955	3.75369e-06
ENSG00000160818.12	GPATCH4	916.11	1148.75	0.0606804	7.15351e-07	0.000691595	8.02091e-05	3.8105e-06
ENSG00000117500.8	TMED5	1729.65	1239.27	0.0818376	2.74715e-06	0.00122426	8.80804e-05	3.82389e-06
ENSG00000257122.1	RRN3P3	122.575	167.906	0.0956346	1.04296e-06	0.000679093	0.000112196	3.83652e-06
ENSG00000189266.7	PNRC2	3052.2	2196.8	0.0348447	8.18587e-09	0.00528388	0.000132101	3.86683e-06
ENSG00000187134.8	AKR1C1	665.964	332.585	0.160017	4.41799e-08	0.00206646	9.25574e-05	3.88468e-06
ENSG00000213144.2	RP11-64B16.2	73.852	42.3007	0.179677	3.01014e-07	0.000556785	0.000175743	3.97403e-06
ENSG00000117877.6	CD3EAP	149.243	177.039	0.0351047	2.43421e-05	0.000310767	0.000250274	3.99674e-06
ENSG00000181135.11	ZNF707	219.181	301.304	0.0419228	2.40222e-08	0.00096459	6.04987e-05	4.0895e-06
ENSG00000185800.7	DMWD	1512.48	1920.82	0.0523763	1.24077e-05	0.00173963	0.000211012	4.09759e-06
ENSG00000063660.4	GPC1	3892.71	5911.97	0.0969585	1.77528e-06	0.00336006	0.00018672	4.23811e-06
ENSG00000184616.7	AC004166.6	43.7154	65.7984	0.134556	4.66766e-08	0.00112577	0.000116712	4.29595e-06
ENSG00000160396.8	HIPK4	270.898	397.232	0.177504	7.60893e-06	0.00067262	0.00017789	4.38067e-06
ENSG00000231768.1	LINC01354	239.589	105.276	0.405729	4.17733e-05	0.000150771	0.000140827	4.41693e-06
ENSG00000198743.5	SLC5A3	2150.51	986.087	0.169818	5.19912e-10	0.00151075	0.000104983	4.44882e-06
ENSG00000118160.9	SLC8A2	2765.25	4311.29	0.189362	6.26717e-05	0.00135607	0.000136298	4.47677e-06
ENSG00000205364.3	MT1M	2493.28	849.675	0.35279	3.8332e-08	0.000611403	7.82739e-05	4.51075e-06
ENSG00000088543.10	C3orf18	885.17	1082.7	0.0595825	0.00432943	0.000617861	6.843e-05	4.66033e-06
ENSG00000110077.10	MS4A6A	459.189	147.301	0.790665	4.22579e-06	0.000217752	6.90615e-05	4.7782e-06
ENSG00000114631.10	PODXL2	2062.12	2951.24	0.0843121	1.7178e-06	0.00086741	9.72518e-05	4.78182e-06
ENSG00000167771.5	RCOR2	267.761	439.146	0.128803	3.19983e-08	0.00152751	0.000105082	4.82625e-06
ENSG00000270164.1	LINC01480	77.4362	28.4628	0.476315	1.03784e-07	0.000982429	0.000181008	4.87863e-06
ENSG00000131067.12	GGT7	2074.77	2773.78	0.0605436	5.08478e-05	0.000399793	9.33849e-05	5.00581e-06
ENSG00000236753.1	MKLN1-AS	127.924	75.657	0.0728552	6.86805e-09	0.00281537	0.000172743	5.01009e-06
ENSG00000261460.1	RP11-106M3.3	49.4146	35.7014	0.101534	3.35385e-05	0.000422763	0.000231649	5.03482e-06
ENSG00000110076.14	NRXN2	5116.44	7160.24	0.0966695	0.000360837	0.0012156	7.27601e-05	5.05529e-06
ENSG00000110148.5	CCKBR	541.812	759.132	0.192951	5.0023e-05	0.000767019	0.000162647	5.0831e-06
ENSG00000149289.6	ZC3H12C	730.968	524.12	0.0907644	8.36475e-08	0.000543916	4.41548e-05	5.10043e-06
ENSG00000162909.13	CAPN2	5088.31	3288.31	0.0819579	1.60612e-10	0.00475884	0.000562936	5.12662e-06
ENSG00000159720.7	ATP6V0D1	3373.04	4527.41	0.0611256	2.69815e-07	0.000316504	8.58199e-05	5.16477e-06
ENSG00000153993.9	SEMA3D	229.533	134.577	0.328545	0.00058171	0.0011412	0.00055256	5.22716e-06
ENSG00000143226.8	FCGR2A	460.228	212.629	0.527192	2.00642e-06	0.000402263	0.000354654	5.29565e-06
ENSG00000164620.4	RELL2	520.872	788.063	0.182391	4.16222e-05	0.000471464	0.000174666	5.31074e-06
ENSG00000236255.1	AC009404.2	105.674	80.828	0.0839537	8.90225e-06	0.00139825	0.000166954	5.33925e-06
ENSG00000183072.9	NKX2-5	5.99765	0.344072	1.28509	3.50425e-11	0.000273759	7.02197e-05	5.34401e-06
ENSG00000139515.5	PDX1	1.13985	0	4.56166	6.95535e-11	1	0.00113444	5.36488e-06
ENSG00000144711.9	IQSEC1	8352.32	9958.7	0.0601353	0.000272179	0.00229573	0.000461411	5.41935e-06
ENSG00000256609.1	RP11-64B16.4	9.41755	4.49034	1.32307	0.000972094	0.000331023	0.00122242	5.43552e-06
ENSG00000163605.10	PPP4R2	2690.68	1861.8	0.0764092	5.5449e-06	0.00323363	0.000135103	5.43675e-06
ENSG00000180479.9	ZNF571	255.451	201.158	0.0493034	1.01804e-05	0.000686805	0.000134825	5.43948e-06
ENSG00000159650.4	UROC1	6.64224	15.396	0.195039	1.52612e-08	0.000497135	7.6308e-05	5.49245e-06
ENSG00000137103.12	TMEM8B	1120.18	1439.58	0.0427182	2.22823e-07	0.000444508	7.57183e-05	5.50858e-06
ENSG00000205632.2	LINC01310	22.8989	66.85	0.421763	3.04148e-07	0.000686721	7.64091e-05	5.527e-06
ENSG00000117280.8	RAB29	1051.54	721.587	0.0738361	6.36462e-08	0.000516659	5.18889e-05	5.5438e-06
ENSG00000212766.5	LINC00277	23.4456	34.4078	0.234713	0.000272009	0.000598744	0.00020679	5.68994e-06
ENSG00000188428.12	BLOC1S5	237.715	176.058	0.0581644	3.32434e-06	0.000711158	0.000115631	5.73293e-06
ENSG00000165029.11	ABCA1	949.528	526.897	0.216064	3.63647e-07	0.00265406	0.000272975	5.74706e-06
ENSG00000125967.11	NECAB3	1293.42	1742.78	0.0719957	1.24393e-06	0.000352272	0.000128704	5.85175e-06
ENSG00000102038.10	SMARCA1	2173.88	1616.34	0.0726962	5.2875e-05	0.000774754	8.34573e-05	5.91031e-06
ENSG00000069702.6	TGFBR3	1089.4	508.976	0.253457	1.0524e-08	0.000890901	8.73961e-05	5.91041e-06
ENSG00000092531.5	SNAP23	713.647	514.786	0.0851812	6.60911e-07	0.00421956	0.000288787	5.92202e-06
ENSG00000268660.1	LETM1P2	10.8555	25.3053	0.345644	5.74948e-09	0.00104473	9.72708e-05	5.944e-06
ENSG00000148482.7	SLC39A12	2070.93	985.409	0.409607	4.44736e-08	0.00309472	0.000281236	6.04843e-06
ENSG00000105854.8	PON2	6977.09	4751.92	0.131957	1.46224e-06	0.000973049	0.000106759	6.05314e-06
ENSG00000152952.7	PLOD2	1261.05	767.757	0.141356	3.52802e-08	0.00121393	0.000103616	6.06142e-06
ENSG00000055208.12	TAB2	2566.25	1842.46	0.0637841	5.27051e-08	0.000338599	5.40144e-05	6.06388e-06
ENSG00000176472.6	ZNF575	114.009	183.597	0.0743782	8.41238e-09	0.000454589	4.52231e-05	6.07504e-06
ENSG00000144136.6	SLC20A1	1849.7	2135.82	0.0297728	9.57024e-06	0.00103638	0.00019651	6.10756e-06
ENSG00000122862.4	SRGN	2082.58	791.788	0.36173	2.71068e-06	0.000126104	1.9481e-05	6.18653e-06
ENSG00000057593.9	F7	35.4889	62.6685	0.249685	2.30452e-06	0.000565736	0.000166902	6.20726e-06
ENSG00000214050.3	FBXO16	158.455	222.529	0.119305	3.02722e-06	0.000873058	0.000156002	6.25887e-06
ENSG00000197841.9	ZNF181	711.33	546.773	0.0547064	2.96762e-05	0.0012052	0.00018927	6.27456e-06
ENSG00000125122.10	LRRC29	93.7872	141.164	0.0996948	9.3693e-08	0.00117773	0.000137701	6.29056e-06
ENSG00000129473.5	BCL2L2	5375.93	6548.9	0.0356241	2.47186e-07	0.000334786	6.7595e-05	6.31874e-06
ENSG00000171100.10	MTM1	694.064	509.905	0.0775119	1.30547e-07	0.000529088	0.000106256	6.32145e-06
ENSG00000169181.8	GSG1L	419.345	491.703	0.082371	0.000251824	0.000485679	0.000270443	6.35665e-06
ENSG00000120088.10	CRHR1	405.467	617.109	0.184505	0.000302596	0.00105114	0.000250939	6.36019e-06
ENSG00000006210.6	CX3CL1	3045.43	4057.04	0.118746	1.67415e-05	0.000484894	0.000208199	6.38457e-06
ENSG00000162913.9	C1orf145	59.0368	105.971	0.417087	0.00794826	0.000533907	0.000195258	6.39164e-06
ENSG00000164291.12	ARSK	319.582	244.124	0.0555253	7.44918e-07	0.00321032	0.000209269	6.41187e-06
ENSG00000120690.9	ELF1	524.718	326.072	0.16284	4.28333e-06	0.00105414	0.000183573	6.53537e-06
ENSG00000135477.7	KRT87P	0.34716	2.73114	0.839097	2.889e-08	0.00282941	0.000352228	6.5391e-06
ENSG00000163914.4	RHO	12.0447	28.14	0.393831	7.20381e-07	0.00205432	0.000144434	6.54227e-06
ENSG00000110203.4	FOLR3	4.60962	0.789015	1.76061	4.3274e-06	0.000999676	0.000117914	6.61082e-06
ENSG00000134901.8	KDELC1	144.683	96.9037	0.0702781	5.67254e-07	0.0014793	0.000144497	6.63369e-06
ENSG00000121749.11	TBC1D15	1647.27	1326.25	0.0511689	0.000598623	0.0025004	0.000220169	6.64416e-06
ENSG00000257069.1	RP11-783K16.10	10.3601	22.2947	0.193254	1.79041e-09	0.000505769	8.48186e-05	6.73104e-06
ENSG00000132763.10	MMACHC	145.774	215.601	0.0765865	1.78988e-06	0.000195964	2.44961e-05	6.75885e-06
ENSG00000165071.10	TMEM71	48.1802	19.337	0.261259	1.21899e-05	0.000937365	1.51379e-05	6.83069e-06
ENSG00000179593.11	ALOX15B	147.754	53.6758	0.373813	2.73561e-09	0.00128663	0.000125133	6.89294e-06
ENSG00000242247.6	ARFGAP3	1244.14	944.69	0.0363926	3.891e-06	0.000503811	6.44208e-05	6.90723e-06
ENSG00000040608.9	RTN4R	1277.46	1676.28	0.17203	0.000111445	0.00180529	0.000454746	6.91118e-06
ENSG00000155324.5	GRAMD3	3068.41	1801.09	0.192992	3.8115e-08	0.00616338	0.000121953	6.92811e-06
ENSG00000101342.5	TLDC2	49.8082	32.9336	0.144186	3.52726e-07	0.00073136	0.000157327	6.99592e-06
ENSG00000168209.4	DDIT4	2565.12	1105.89	0.285397	3.20068e-09	0.000954872	0.00010089	7.01633e-06
ENSG00000260766.1	RP11-226L15.5	285.384	210.5	0.0779626	0.000317789	0.000991774	0.000171811	7.06419e-06
ENSG00000123405.9	NFE2	20.3247	6.39274	0.729145	4.51039e-07	0.000834502	0.000291588	7.11595e-06
ENSG00000121578.8	B4GALT4	561.186	404.559	0.0681127	3.40738e-05	0.000209606	7.11087e-05	7.12827e-06
ENSG00000130675.10	MNX1	5.74852	0.869964	1.02693	3.39228e-08	0.000199321	4.81759e-05	7.22959e-06
ENSG00000204934.6	ATP6V0E2-AS1	145.824	208.13	0.0549424	7.7238e-07	0.00252935	0.000217871	7.23544e-06
ENSG00000119227.3	PIGZ	513.867	739.18	0.0867855	2.19122e-05	0.000498757	0.000107349	7.33946e-06
ENSG00000172831.7	CES2	1263.2	1598.71	0.0499842	1.54021e-07	0.000947952	9.81915e-05	7.38257e-06
ENSG00000240889.1	NDUFB2-AS1	31.0283	50.1861	0.0798998	2.50653e-08	0.000680041	9.18622e-05	7.39755e-06
ENSG00000251041.1	CTD-2275D24.1	1.53677	5.03712	0.94674	5.24027e-06	0.000868075	0.000101778	7.42628e-06
ENSG00000113916.13	BCL6	3771.68	2354.17	0.150743	1.80843e-08	0.00166326	9.53545e-05	7.44039e-06
ENSG00000145685.9	LHFPL2	936.8	528.665	0.132687	3.15764e-07	0.00097036	0.000106636	7.46476e-06
ENSG00000172575.7	RASGRP1	843.317	1451.49	0.20022	2.15357e-05	0.00327352	0.000256773	7.55842e-06
ENSG00000235478.1	AC006946.15	46.7406	69.9321	0.143617	8.55582e-07	0.000556474	0.000143067	7.58111e-06
ENSG00000106511.5	MEOX2	54.5706	18.6713	0.35015	1.31537e-06	0.00104009	0.00025193	7.59154e-06
ENSG00000132196.8	HSD17B7	498.144	344.304	0.138535	0.00133564	0.00025768	0.000234127	7.64704e-06
ENSG00000104415.9	WISP1	20.1231	7.28173	0.439896	2.33271e-05	0.00173649	0.000380643	7.65187e-06
ENSG00000168876.4	ANKRD49	500.214	368.066	0.0494526	1.55632e-06	0.000456892	6.07248e-05	7.71359e-06
ENSG00000254906.1	RP11-701I24.3	0.594757	2.62984	0.907135	1.9522e-06	0.00489789	0.000605927	7.71821e-06
ENSG00000109220.6	CHIC2	246.948	170.2	0.0498031	6.95597e-08	0.000578188	7.3648e-05	7.73481e-06
ENSG00000109927.5	TECTA	145.034	210.089	0.052413	8.84908e-08	0.000582883	5.33007e-05	7.8362e-06
ENSG00000204231.6	RXRB	1912.74	2257.2	0.019371	3.10275e-05	0.000941384	0.000125928	7.84748e-06
ENSG00000067048.12	DDX3Y	3335.07	2165.03	0.0762523	9.50691e-09	0.000775238	9.91978e-05	7.8731e-06
ENSG00000101868.6	POLA1	380.706	307.373	0.0558059	0.000234627	0.000895612	0.000785327	7.93751e-06
ENSG00000198417.5	MT1F	2073.24	641.899	0.33614	8.58209e-08	0.00301097	0.000214422	8.04776e-06
ENSG00000086717.13	PPEF1	121.081	226.025	0.265272	8.50916e-07	0.00120138	0.000266246	8.06359e-06
ENSG00000163704.7	PRRT3	907.999	1199.14	0.0924134	3.20604e-05	0.000689447	0.000231689	8.1237e-06
ENSG00000102181.15	CD99L2	6172.86	8135.48	0.0738679	2.80291e-05	0.000411629	0.000137883	8.15897e-06
ENSG00000121316.5	PLBD1	76.2891	34.8112	0.306145	2.8269e-05	0.000178136	8.78809e-05	8.30808e-06
ENSG00000128915.7	ICE2	990.802	787.846	0.0705742	0.0022177	0.00162409	0.000520981	8.31869e-06
ENSG00000159873.5	CCDC117	1098.36	731.757	0.0495809	2.80946e-08	0.00246976	0.000419351	8.34116e-06
ENSG00000204396.6	VWA7	235.077	455.677	0.266787	3.20496e-06	0.00307014	0.000209164	8.4365e-06
ENSG00000180008.8	SOCS4	849.725	607.535	0.0846827	5.52055e-06	0.000953915	9.48095e-05	8.48896e-06
ENSG00000140950.11	TLDC1	210.657	259.172	0.0249448	2.01764e-05	0.000766621	7.13495e-05	8.5017e-06
ENSG00000149654.5	CDH22	829.366	1379.05	0.295207	0.000197894	0.000745669	0.000217946	8.59325e-06
ENSG00000267653.1	RP1-193H18.3	19.3306	5.34113	0.940283	2.11577e-08	0.000597456	9.60311e-05	8.62325e-06
ENSG00000171791.10	BCL2	1151.92	806.971	0.0865251	1.29367e-07	0.000514826	6.85955e-05	8.64804e-06
ENSG00000136872.12	ALDOB	79.9952	41.6305	0.209535	2.38627e-08	0.00126131	4.34693e-05	8.70311e-06
ENSG00000111907.16	TPD52L1	3035.37	1853.21	0.189751	4.54404e-08	0.000925104	9.66567e-05	8.90638e-06
ENSG00000167702.7	KIFC2	4443.97	6187.7	0.119879	0.000320366	0.00385213	0.000591724	8.90788e-06
ENSG00000170542.5	SERPINB9	708.192	577.362	0.0710117	2.17844e-06	0.00209496	0.000335611	8.93037e-06
ENSG00000103342.8	GSPT1	3424.07	2787.57	0.0200169	2.12697e-06	0.00151496	0.000138814	8.94013e-06
ENSG00000198133.4	TMEM229B	649.792	879.138	0.121711	0.00297332	0.00161289	0.000195376	8.94982e-06
ENSG00000162747.5	FCGR3B	52.1946	7.48421	1.82637	1.62017e-05	0.00025076	0.00131315	9.02658e-06
ENSG00000003249.8	DBNDD1	2232.16	2768.4	0.137513	0.000398688	0.0018566	0.000444483	9.05761e-06
ENSG00000120645.7	IQSEC3	3111.49	4481.57	0.217008	0.000322864	0.00177744	0.000310354	9.09055e-06
ENSG00000149573.3	MPZL2	345.354	79.4577	0.967815	3.80818e-06	0.000313354	9.0657e-05	9.17616e-06
ENSG00000147246.5	HTR2C	78.5581	182.439	0.612973	0.00329749	0.00124405	0.000220986	9.20727e-06
ENSG00000154124.4	OTULIN	432.801	328.842	0.0536403	4.01824e-06	0.00084577	0.000154053	9.21145e-06
ENSG00000137094.10	DNAJB5	576.668	825.729	0.0976086	1.7867e-06	0.000904541	0.000217684	9.21263e-06
ENSG00000184923.8	NUTM2A	17.5481	40.2919	0.320743	4.71484e-07	0.000796779	9.57576e-05	9.3126e-06
ENSG00000111218.7	PRMT8	750.074	1060.24	0.181714	1.12996e-05	0.000564626	0.000318938	9.33334e-06
ENSG00000115825.5	PRKD3	904.359	563.373	0.0991785	4.51532e-08	0.000651386	6.79042e-05	9.3488e-06
ENSG00000137522.13	RNF121	427.542	521.182	0.0397112	6.24727e-06	0.000549121	0.000104627	9.34884e-06
ENSG00000157514.12	TSC22D3	5910.82	3281.98	0.12357	0.000691643	0.000570703	4.5987e-05	9.46559e-06
ENSG00000100321.10	SYNGR1	11132.9	14916.7	0.121352	0.000340877	0.000502359	0.000350143	9.60766e-06
ENSG00000198890.6	PRMT6	345.021	416.164	0.0388131	3.78172e-07	0.000517027	0.000130771	9.63174e-06
ENSG00000125459.9	MSTO1	294.871	419.891	0.0542682	4.5699e-10	0.000702784	0.000116047	9.71781e-06
ENSG00000135119.10	RNFT2	679.815	939.749	0.0694232	1.24059e-05	0.000961033	0.000232993	9.84348e-06
ENSG00000129990.10	SYT5	2636.18	4006.39	0.217952	2.96217e-06	0.00048669	0.000194884	9.97832e-06
ENSG00000152214.8	RIT2	308.337	514.922	0.157807	7.43767e-06	0.00578732	0.000302579	9.99827e-06
ENSG00000124875.5	CXCL6	6.14539	1.03126	1.96337	0.000197241	0.000440149	8.06055e-05	1.00712e-05
ENSG00000149599.11	DUSP15	113.226	182.582	0.103162	2.00301e-06	0.000552074	4.99461e-05	1.01247e-05
ENSG00000144120.8	TMEM177	239.809	301.495	0.0553718	4.81332e-07	0.000617326	0.000183269	1.01428e-05
ENSG00000068400.9	GRIPAP1	3240.47	4363.41	0.0509276	2.78718e-06	0.00058035	0.000139885	1.02557e-05
ENSG00000116096.5	SPR	501.735	310.143	0.144604	3.75809e-06	0.00131585	0.000221567	1.02858e-05
ENSG00000141750.6	STAC2	1896.63	2971.97	0.201407	0.000100627	0.00206248	0.000275527	1.03828e-05
ENSG00000204310.6	AGPAT1	2211.11	2677.74	0.0307876	1.03592e-06	0.000571343	0.000112615	1.03949e-05
ENSG00000131885.12	KRT17P1	99.3798	242.532	0.359797	3.14122e-08	0.00116973	0.000200929	1.04713e-05
ENSG00000124813.16	RUNX2	181.615	140.195	0.0971407	0.000150466	0.000730883	0.000206274	1.07598e-05
ENSG00000168906.8	MAT2A	10376	8773.97	0.0546664	0.000447754	0.000378704	0.000777383	1.08236e-05
ENSG00000119403.9	PHF19	941.738	822.417	0.130497	0.00954952	0.000166894	0.0166534	1.08338e-05
ENSG00000008853.12	RHOBTB2	3265.92	4451.47	0.133436	3.36536e-05	0.00154262	0.000486766	1.09197e-05
ENSG00000111087.5	GLI1	179.624	70.1116	0.39736	1.10095e-08	0.000330265	8.00352e-05	1.0975e-05
ENSG00000138964.10	PARVG	288.387	177.678	0.263257	9.70699e-06	0.000697193	0.00017459	1.1002e-05
ENSG00000185274.7	WBSCR17	3271.26	4512.95	0.189773	0.000116769	0.000346074	0.000238129	1.10065e-05
ENSG00000254833.1	RP11-50B3.2	1.28878	3.21584	0.622668	1.84577e-05	0.00217052	0.00037699	1.1016e-05
ENSG00000027697.8	IFNGR1	2124.64	1417.36	0.0904017	1.71698e-06	0.000292247	0.000100111	1.11735e-05
ENSG00000125124.7	BBS2	4024.8	3306.93	0.045813	1.04644e-06	0.000994035	0.000304846	1.12e-05
ENSG00000166676.10	TVP23A	383.737	484.907	0.0674005	0.000229774	0.00080929	0.000298311	1.12081e-05
ENSG00000164823.5	OSGIN2	1321.94	973.225	0.0671009	1.28228e-05	0.000991833	0.000106341	1.12578e-05
ENSG00000112812.11	PRSS16	79.8497	118.988	0.262611	8.45057e-05	0.000987223	0.00021968	1.12607e-05
ENSG00000148341.13	SH3GLB2	5771.29	7868.17	0.055948	2.20621e-05	0.000572249	8.26468e-05	1.12815e-05
ENSG00000133661.10	SFTPD	58.5444	91.0123	0.10891	5.04432e-07	0.000633636	0.000133776	1.12846e-05
ENSG00000134986.9	NREP	3379.25	4559.53	0.175821	0.00280677	0.0011081	0.000406613	1.1287e-05
ENSG00000183569.13	SERHL2	209.693	163.408	0.170064	0.0163073	0.00031744	0.00626014	1.15173e-05
ENSG00000179023.7	KLHDC7A	55.2639	4.00222	3.36201	5.39836e-08	0.0007912	8.88376e-05	1.15257e-05
ENSG00000243742.1	RPLP0P2	20.3722	51.5064	0.475348	2.1949e-07	0.000528649	0.000126315	1.15314e-05
ENSG00000120370.8	GORAB	288.764	241.962	0.0315991	1.03438e-06	0.000247409	5.16034e-05	1.15697e-05
ENSG00000186918.9	ZNF395	1180.56	910.334	0.034859	1.45048e-09	0.00171385	0.000161709	1.16458e-05
ENSG00000159147.12	DONSON	583.271	493.753	0.0753435	0.00158202	0.000490349	0.000434839	1.16624e-05
ENSG00000106683.9	LIMK1	1860	2718.96	0.159503	0.000198059	0.00112667	0.000295555	1.17685e-05
ENSG00000197043.8	ANXA6	6028.03	8579.36	0.139284	9.75747e-05	0.000497199	0.000205922	1.17704e-05
ENSG00000260630.2	SNAI3-AS1	380.2	547.489	0.108756	1.89934e-06	0.00191255	0.000255781	1.17801e-05
ENSG00000110074.6	FOXRED1	1324.45	1739.07	0.0455949	1.15726e-05	0.000602283	9.03597e-05	1.18212e-05
ENSG00000228203.1	RNF144A-AS1	399.171	551.385	0.126497	9.11194e-05	0.000668853	0.000308601	1.18228e-05
ENSG00000065135.7	GNAI3	1193.08	942.214	0.0519675	1.4229e-06	0.000218475	0.000103148	1.20728e-05
ENSG00000067191.11	CACNB1	2838.89	3898.28	0.119437	3.33641e-05	0.000620049	0.000217793	1.21528e-05
ENSG00000081237.14	PTPRC	416.626	175.471	0.512246	0.000110442	0.0017321	0.000250162	1.21535e-05
ENSG00000115596.3	WNT6	67.2628	18.8131	0.615881	6.94442e-05	0.000516195	1.84318e-05	1.21747e-05
ENSG00000203952.5	CCDC160	98.0371	54.6951	0.133482	1.68334e-08	0.00477698	0.000376977	1.22458e-05
ENSG00000183317.12	EPHA10	622.013	979.949	0.136927	1.50706e-07	0.000631831	0.000115057	1.23244e-05
ENSG00000198464.9	ZNF480	258.188	180.398	0.0717516	1.03563e-06	0.000802175	0.000234222	1.254e-05
ENSG00000107968.5	MAP3K8	290.811	152.899	0.241193	2.16269e-06	0.000435664	4.91804e-05	1.26293e-05
ENSG00000163694.10	RBM47	77.9253	32.9293	0.5194	4.09706e-06	0.00059368	0.000106168	1.26343e-05
ENSG00000258947.2	TUBB3	190.878	422.539	0.279413	9.27483e-07	0.00110984	0.000174399	1.28811e-05
ENSG00000105856.8	HBP1	1144.87	847.496	0.0723201	2.63473e-05	0.00129019	0.000141543	1.28832e-05
ENSG00000176714.9	CCDC121	196.828	140.921	0.0889026	4.01211e-06	0.000638043	0.00026984	1.3011e-05
ENSG00000174718.7	KIAA1551	829.558	575.916	0.0658621	7.8311e-07	0.000665967	0.000143478	1.30522e-05
ENSG00000189306.6	RRP7A	1063.31	1426.64	0.0658077	6.42144e-06	0.000756131	0.000166687	1.30588e-05
ENSG00000263069.1	CTD-2047H16.4	69.2402	102.973	0.0765792	1.09602e-06	0.00035022	0.00010032	1.30946e-05
ENSG00000179073.5	TAAR3	3.51911	1.75975	0.789322	2.19004e-05	0.000951456	0.000513567	1.31005e-05
ENSG00000166523.3	CLEC4E	83.5215	22.9015	1.67301	2.73078e-07	0.000292248	0.000132473	1.32352e-05
ENSG00000137575.7	SDCBP	5970.44	4379.77	0.0808111	0.00234855	0.000426048	0.000236665	1.32475e-05
ENSG00000198131.9	ZNF544	541.9	617.703	0.0367401	0.000428914	0.000709246	0.000447778	1.32731e-05
ENSG00000111666.6	CHPT1	2568.9	1814.29	0.075364	5.36691e-07	0.000257532	5.75121e-05	1.34251e-05
ENSG00000110400.6	PVRL1	2417.64	3549.66	0.115797	9.69678e-06	0.000555966	0.000121124	1.34497e-05
ENSG00000197050.6	ZNF420	498.067	369.537	0.0462213	8.18985e-07	0.00164294	0.000116546	1.35067e-05
ENSG00000178573.6	MAF	2172.24	1207.29	0.107636	2.97454e-07	0.000414372	5.08024e-05	1.35245e-05
ENSG00000119953.7	SMNDC1	823.806	638.36	0.0351796	2.76708e-06	0.00159144	0.000151593	1.3565e-05
ENSG00000235944.3	ZNF815P	263.605	338.46	0.0760565	5.86379e-06	0.000950297	0.000186741	1.35797e-05
ENSG00000175906.4	ARL4D	327.577	502.842	0.161251	8.89451e-06	0.000777947	0.00031487	1.36264e-05
ENSG00000115041.8	KCNIP3	1683.53	2255.02	0.152779	3.8784e-05	0.0015266	0.000298682	1.36488e-05
ENSG00000107779.6	BMPR1A	703.951	485.927	0.0965472	1.09534e-05	0.000327904	9.1208e-05	1.39675e-05
ENSG00000091317.7	CMTM6	785.082	491.804	0.11419	9.22742e-06	0.000125677	3.29726e-05	1.40028e-05
ENSG00000145882.6	PCYOX1L	636.359	1000.72	0.092279	7.82396e-10	0.000576939	9.93745e-05	1.40989e-05
ENSG00000104043.10	ATP8B4	162.691	94.3382	0.18018	0.000144275	0.000995831	0.000237243	1.41543e-05
ENSG00000115762.12	PLEKHB2	5467.61	7099.73	0.0474526	1.74404e-07	0.000709068	0.000147358	1.41936e-05
ENSG00000102312.15	PORCN	583.99	754.438	0.0429759	2.88878e-05	0.00325494	0.00043375	1.42761e-05
ENSG00000241570.3	PAQR9-AS1	41.786	57.5303	0.121059	2.67739e-05	0.000660668	0.000207612	1.43222e-05
ENSG00000231721.2	LINC-PINT	1181.52	865.507	0.0662068	6.62493e-06	0.00146605	0.000196967	1.43927e-05
ENSG00000102003.6	SYP	16691	23998.7	0.174489	1.9642e-05	0.000391483	0.000212596	1.45979e-05
ENSG00000138785.10	INTS12	451.187	357.299	0.0205952	5.73167e-06	0.000448306	0.000114335	1.46315e-05
ENSG00000226137.3	BAIAP2-AS1	1948.6	2283.66	0.0694005	5.28297e-05	0.000525576	0.000498947	1.47549e-05
ENSG00000165097.9	KDM1B	945.148	699.844	0.0536454	1.78985e-06	0.000570062	0.00011959	1.4928e-05
ENSG00000226673.1	LINC01108	6.69073	0.424746	1.86844	4.66202e-08	0.00993169	0.00639805	1.50461e-05
ENSG00000198604.6	BAZ1A	336.532	260.818	0.159522	0.000807628	0.00155763	0.00298763	1.50651e-05
ENSG00000145214.9	DGKQ	1196.51	1634.42	0.0633501	6.31357e-05	0.00229614	0.000311652	1.50654e-05
ENSG00000139921.8	TMX1	785.073	494.939	0.129653	4.46499e-06	0.00244997	0.000214762	1.51286e-05
ENSG00000163389.6	POGLUT1	565.141	487.777	0.0344794	0.000156105	0.00210155	0.000503222	1.52242e-05
ENSG00000101347.7	SAMHD1	1710.12	1206.41	0.0690946	8.19196e-08	0.000748661	0.00019305	1.52579e-05
ENSG00000100796.13	SMEK1	1875.78	1400.38	0.0443088	5.1131e-07	0.000479917	8.30798e-05	1.53001e-05
ENSG00000169413.2	RNASE6	193.623	70.8211	0.464182	1.81412e-06	0.000246886	2.58684e-05	1.5379e-05
ENSG00000138100.9	TRIM54	168.344	327.672	0.420907	3.87008e-06	0.00117902	0.000438453	1.54479e-05
ENSG00000101460.8	MAP1LC3A	2272.78	3363.52	0.0778676	1.74105e-09	0.000669167	0.000120436	1.54918e-05
ENSG00000144583.4	2016-03-04	381.904	527.737	0.209262	2.95291e-05	0.000538935	0.00037912	1.55592e-05
ENSG00000197457.5	STMN3	10563.3	13545.1	0.100235	0.000206644	0.00100259	0.00045012	1.55659e-05
ENSG00000179292.4	TMEM151A	1574.32	2847.24	0.163198	1.74017e-05	0.000387131	5.8708e-05	1.58969e-05
ENSG00000163421.4	PROK2	16.6052	5.46045	0.885523	5.79752e-05	0.00209562	0.00143706	1.59283e-05
ENSG00000249673.1	NOP14-AS1	348.814	508.999	0.0754793	1.59881e-07	0.000843719	9.47775e-05	1.60564e-05
ENSG00000122733.10	KIAA1045	4159.06	5614.59	0.189255	0.000211863	0.00140192	0.000350143	1.61524e-05
ENSG00000090376.4	IRAK3	381.25	182.631	0.258294	5.07528e-07	0.00025501	7.64173e-05	1.62272e-05
ENSG00000122863.5	CHST3	932.271	681.805	0.231056	0.000351921	0.000909045	0.00278438	1.624e-05
ENSG00000139405.11	RITA1	633.948	755.836	0.0486362	0.000306189	0.00088882	0.000478963	1.62457e-05
ENSG00000107821.9	KAZALD1	37.1237	52.3979	0.188735	3.00135e-06	0.00291619	0.000586562	1.64171e-05
ENSG00000174938.10	SEZ6L2	3966.03	5835.09	0.139365	8.06977e-06	0.000292843	0.000168267	1.65757e-05
ENSG00000149201.5	CCDC81	46.2964	37.6411	0.321822	0.0557906	0.000659937	0.0198478	1.69361e-05
ENSG00000139289.9	PHLDA1	1795.53	1247.9	0.0621675	1.00053e-05	0.00165257	0.000286931	1.70138e-05
ENSG00000087116.9	ADAMTS2	291.99	160.723	0.21485	1.84648e-06	0.000291301	6.68918e-05	1.70171e-05
ENSG00000171940.9	ZNF217	247.875	162.703	0.197751	3.97045e-06	0.00231257	0.000575436	1.71443e-05
ENSG00000146409.6	SLC18B1	2055.21	1430.27	0.108765	6.00908e-07	0.000945314	0.000370758	1.71739e-05
ENSG00000169427.2	KCNK9	314.599	453.894	0.299897	0.062859	0.000302346	0.000921978	1.72354e-05
ENSG00000154727.6	GABPA	1003.68	718.908	0.108832	7.45116e-05	0.000595102	0.000161268	1.72515e-05
ENSG00000126243.4	LRFN3	421.603	573.997	0.0794478	2.24541e-05	0.00223754	0.000342844	1.73038e-05
ENSG00000184117.7	NIPSNAP1	1700.54	2191.95	0.0621002	1.74882e-06	0.00043504	0.000123298	1.73497e-05
ENSG00000118515.7	SGK1	3715.46	2440.25	0.260511	0.00044152	0.000397691	0.00134402	1.73543e-05
ENSG00000145390.7	USP53	1110.49	574.415	0.14946	1.81669e-07	0.00232113	0.000164413	1.73728e-05
ENSG00000244187.2	TMEM141	691.092	935.9	0.055616	6.7281e-08	0.00111337	0.000148895	1.74076e-05
ENSG00000184792.11	OSBP2	1030.05	1244.95	0.0488695	5.06747e-06	0.00186463	0.000479274	1.74234e-05
ENSG00000162302.8	RPS6KA4	1159.4	1564.51	0.0663121	0.000561162	0.00185125	0.000154316	1.76115e-05
ENSG00000147853.11	AK3	2475.87	1831	0.0648014	1.06962e-05	0.00162591	0.000282299	1.77146e-05
ENSG00000175782.7	SLC35E3	305.725	400.055	0.0460136	2.23159e-06	0.000411041	8.07595e-05	1.78519e-05
ENSG00000173960.8	UBXN2A	555.316	447.501	0.0356115	7.95217e-07	0.000310176	9.79891e-05	1.79371e-05
ENSG00000164938.9	TP53INP1	491.693	357.344	0.15183	7.39587e-05	0.00254003	0.000583259	1.81012e-05
ENSG00000233487.6	AC011322.1	78.3175	113.457	0.213719	0.000191924	0.00105563	0.00034386	1.81601e-05
ENSG00000183814.11	LIN9	185.724	115.919	0.0825731	9.80662e-07	0.000674997	7.45803e-05	1.82771e-05
ENSG00000172493.16	AFF1	1558.79	1088	0.0648568	9.80368e-08	0.000909753	0.000220229	1.82777e-05
ENSG00000084628.5	NKAIN1	258.454	519.964	0.228352	0.00066956	0.000410224	8.98392e-05	1.8456e-05
ENSG00000038427.11	VCAN	2149.63	1416.2	0.158041	1.87971e-05	0.00113192	0.000336181	1.84829e-05
ENSG00000125144.9	MT1G	2941.83	815.348	0.465851	8.19478e-07	0.000734169	0.000374078	1.86275e-05
ENSG00000103056.7	SMPD3	872.049	1094.77	0.050203	0.000132789	0.00136818	0.000540325	1.87065e-05
ENSG00000163735.6	CXCL5	74.8999	41.3462	0.343766	0.000121108	0.000328828	0.00116634	1.87182e-05
ENSG00000173039.14	RELA	1662.54	1170.27	0.0853508	6.8019e-05	0.000627623	0.00024808	1.87224e-05
ENSG00000173451.2	THAP2	576.366	377.511	0.118231	1.81306e-06	0.00176539	0.00019401	1.8783e-05
ENSG00000197614.6	MFAP5	28.3529	13.3092	0.512775	0.00095117	6.62387e-05	0.00164683	1.88166e-05
ENSG00000228459.2	LINC01546	29.3396	12.744	0.447792	3.2652e-05	0.00227819	0.000256859	1.89501e-05
ENSG00000084764.6	MAPRE3	5222.14	6498.16	0.0486988	2.74095e-05	0.00141075	0.000377059	1.90335e-05
ENSG00000187116.9	LILRA5	21.7628	4.12683	1.64716	4.01271e-08	0.000727151	0.000192038	1.90567e-05
ENSG00000152661.7	GJA1	19835.5	10690.1	0.31883	1.50114e-07	0.000894629	0.000143965	1.92103e-05
ENSG00000166292.7	TMEM100	274.034	104.448	0.290764	1.40761e-05	0.000860991	0.000143665	1.9235e-05
ENSG00000076248.6	UNG	1162.39	788.324	0.0809396	1.20864e-08	0.000379998	8.14455e-05	1.92398e-05
ENSG00000153094.17	BCL2L11	269.829	203.331	0.0765001	1.5342e-05	0.000753709	0.000420773	1.94776e-05
ENSG00000102805.9	CLN5	678.654	538.581	0.0775023	0.000286567	0.00207944	0.000624729	1.95377e-05
ENSG00000113594.5	LIFR	3849.72	2616.74	0.171489	1.34265e-05	0.000557117	0.000204659	1.95844e-05
ENSG00000122884.8	P4HA1	1206.43	689.221	0.152349	3.69657e-07	0.00131657	0.000193546	1.96088e-05
ENSG00000171873.6	ADRA1D	73.3546	128.069	0.342386	5.61563e-06	0.000472127	0.000478324	1.97805e-05
ENSG00000099957.12	P2RX6	409.5	631.83	0.139377	3.3791e-05	0.000816054	0.000228733	1.98018e-05
ENSG00000224066.1	RP4-622L5.7	16.0101	35.0786	0.155231	1.699e-08	0.00369962	0.000422555	2.02409e-05
ENSG00000197769.5	MAP1LC3C	23.6447	7.24274	0.443289	1.2688e-06	0.00119418	0.000104523	2.03534e-05
ENSG00000105419.12	MEIS3	1921.31	2577.01	0.218222	9.15971e-05	0.00114539	0.000392934	2.04975e-05
ENSG00000171860.4	C3AR1	273.986	108.581	0.536417	9.94041e-06	0.000597262	0.000195621	2.0614e-05
ENSG00000165389.6	SPTSSA	1097.08	782.316	0.0989939	0.000213194	0.00103765	0.000385666	2.07187e-05
ENSG00000158411.6	MITD1	689.69	513.301	0.0723563	0.000189263	0.000598616	0.000181565	2.07449e-05
ENSG00000111674.3	ENO2	20005.1	28209.8	0.106554	1.65107e-05	0.000462574	0.0002179	2.0793e-05
ENSG00000120075.5	HOXB5	2.87471	0.445207	4.40917	0.000302541	0.000991772	0.000530325	2.08794e-05
ENSG00000185933.6	CALHM1	108.644	163.442	0.241052	0.000550538	0.00118184	0.000309181	2.09412e-05
ENSG00000159592.6	GPBP1L1	2509.95	2139.61	0.0268496	0.000520831	0.000832755	0.00041313	2.10248e-05
ENSG00000175352.6	NRIP3	1341.98	1970.19	0.204476	0.000139807	0.000842051	0.000282896	2.1149e-05
ENSG00000140299.6	BNIP2	1145.32	838.706	0.0758091	7.30549e-06	0.000320945	0.000178908	2.12715e-05
ENSG00000156273.11	BACH1	532.926	360.659	0.0880838	8.28567e-06	0.000965947	0.000288757	2.12805e-05
ENSG00000243477.1	NAT6	327.852	481.533	0.0844673	3.61717e-08	0.00208078	0.000230477	2.13264e-05
ENSG00000114013.11	CD86	147.974	65.7784	0.479257	5.6888e-06	0.000456556	0.000257718	2.13698e-05
ENSG00000165115.10	KIF27	215.81	166.35	0.0772434	0.00028997	0.000377095	0.000271607	2.13953e-05
ENSG00000104833.6	TUBB4A	13003.3	24062.2	0.121535	4.04853e-07	0.000299903	4.24513e-05	2.14384e-05
ENSG00000121892.10	PDS5A	2989.26	2362.45	0.0300849	1.037e-06	0.00152258	0.000247968	2.15121e-05
ENSG00000116260.12	QSOX1	1352.27	1734.86	0.0343772	2.47902e-05	0.000577289	0.000122108	2.15185e-05
ENSG00000182450.8	KCNK4	31.6752	55.8373	0.226731	1.81239e-05	0.00114617	0.000375509	2.17452e-05
ENSG00000163746.7	PLSCR2	3.81664	1.09241	1.47056	2.54005e-05	0.00155796	0.000120793	2.1764e-05
ENSG00000211893.3	IGHG2	18.7893	3.56061	2.02954	1.0872e-06	0.000718947	0.000401742	2.19285e-05
ENSG00000143556.4	S100A7	10.2128	3.76304	0.682422	9.43363e-06	0.000616859	0.000121951	2.19736e-05
ENSG00000076716.7	GPC4	699.727	426.648	0.154931	4.95724e-07	0.000862612	9.39858e-05	2.21743e-05
ENSG00000145029.7	NICN1	950.918	1273.68	0.0584738	4.79935e-06	0.00108577	0.000369591	2.22486e-05
ENSG00000136518.12	ACTL6A	383.329	284.174	0.119649	0.000469622	0.0012176	0.00118316	2.2281e-05
ENSG00000120903.6	CHRNA2	130.31	193.51	0.460362	0.000502576	0.00150382	0.000609395	2.25502e-05
ENSG00000187193.8	MT1X	2627.98	1171.25	0.382933	2.1169e-07	0.000374279	0.000444684	2.25616e-05
ENSG00000121966.6	CXCR4	462.654	160.477	0.386576	3.93454e-05	0.00217537	0.000234746	2.27112e-05
ENSG00000187730.6	GABRD	2425.52	3752.87	0.224909	0.000234259	0.000864214	0.000332756	2.27196e-05
ENSG00000131873.5	CHSY1	863.605	580.335	0.102874	1.7124e-07	0.000299388	0.000103684	2.27461e-05
ENSG00000198742.5	SMURF1	962.664	1257.54	0.0455183	5.07478e-05	0.00240225	0.000177127	2.27612e-05
ENSG00000166535.15	A2ML1	298.39	152.747	0.270174	1.13776e-07	0.00129871	0.000442522	2.296e-05
ENSG00000198000.7	NOL8	929.801	762.213	0.0407801	0.00119268	0.000798877	0.000794217	2.29845e-05
ENSG00000185650.8	ZFP36L1	5645.57	2834.32	0.281521	2.28342e-06	0.000449925	0.000123549	2.31463e-05
ENSG00000169783.8	LINGO1	4086.72	5650.23	0.170814	0.000102904	0.000891879	0.000477744	2.32226e-05
ENSG00000163428.3	LRRC58	1560.76	1241.3	0.0721505	7.35475e-05	0.000510221	0.000247211	2.32294e-05
ENSG00000165185.10	KIAA1958	707.488	516.258	0.13786	8.11069e-05	0.000935984	0.000322635	2.326e-05
ENSG00000245937.2	LINC01184	788.232	876.53	0.0198376	7.03414e-08	0.000437074	0.000150397	2.32613e-05
ENSG00000143420.13	ENSA	6584.4	7838.63	0.0532334	1.98689e-06	0.00055422	0.000370926	2.33543e-05
ENSG00000011304.11	PTBP1	1823.36	1355.69	0.0604438	4.20082e-08	0.000920253	0.000192008	2.33575e-05
ENSG00000141873.6	SLC39A3	635.876	810.125	0.0610475	2.44942e-07	0.000381299	0.000295072	2.34268e-05
ENSG00000203685.5	C1orf95	2068.54	3391.62	0.21396	1.13439e-06	0.00100486	0.000175361	2.34953e-05
ENSG00000077942.13	FBLN1	997.591	485.38	0.231094	1.01093e-06	0.000384922	6.57711e-05	2.35066e-05
ENSG00000166928.6	MS4A14	81.0445	48.994	0.346476	7.54274e-05	0.00465976	0.000975838	2.35117e-05
ENSG00000115226.5	FNDC4	1498.54	2019.16	0.099601	2.67952e-05	0.00157045	0.000559922	2.36238e-05
ENSG00000165023.5	DIRAS2	6314.48	9510.66	0.198309	0.000409155	0.00114593	0.000345816	2.3722e-05
ENSG00000110422.7	HIPK3	2554.34	1928.62	0.070435	2.13342e-05	0.000749207	0.000199206	2.37564e-05
ENSG00000232406.1	RP11-234K24.3	226.222	331.476	0.0843756	4.63916e-05	0.000668821	0.000272859	2.38055e-05
ENSG00000214970.3	CTC-297N7.7	0.0991279	1.69929	1.01849	3.47689e-06	0.00204843	0.000145895	2.38593e-05
ENSG00000162069.10	CCDC64B	16.1091	34.2267	0.347237	1.42239e-06	0.00085801	0.000257187	2.41465e-05
ENSG00000148498.11	PARD3	759.232	426.222	0.212945	8.66075e-09	0.00122489	0.000224126	2.41859e-05
ENSG00000123636.13	BAZ2B	1832.61	1388.62	0.139396	0.0007151	0.000748805	0.00059264	2.43399e-05
ENSG00000185862.5	EVI2B	274.272	137.806	0.352603	8.79956e-05	0.000386673	0.0013671	2.46141e-05
ENSG00000253696.2	KBTBD11-OT1	334.061	218.873	0.175359	2.63401e-05	0.00206761	0.000121221	2.48991e-05
ENSG00000100228.8	RAB36	379.441	547.808	0.117547	5.89568e-06	0.000608691	0.000145514	2.49697e-05
ENSG00000102547.14	CAB39L	3024.23	2208.55	0.0534534	4.40334e-07	0.0014874	0.000103321	2.50372e-05
ENSG00000124507.6	PACSIN1	11737.6	16442.4	0.193441	6.91604e-05	0.00312357	0.000504889	2.50522e-05
ENSG00000135205.10	CCDC146	298.728	274.989	0.0940701	0.0299145	0.000182657	0.0103325	2.5114e-05
ENSG00000006652.9	IFRD1	2127.06	1497.86	0.0820282	6.58611e-05	0.00226854	0.000234482	2.51805e-05
ENSG00000213885.3	RPL13AP7	0.247863	1.39599	1.34045	0.003235	NA	0.000680344	2.53688e-05
ENSG00000084073.4	ZMPSTE24	1541.63	1223.25	0.0322369	4.30088e-07	0.000844245	0.000123778	2.54958e-05
ENSG00000214787.4	MS4A4E	6.79096	2.38722	1.53567	0.00437968	7.71291e-05	0.0015605	2.55636e-05
ENSG00000166295.4	ANAPC16	2374.24	1506.97	0.0729173	6.56442e-07	0.000436351	7.33792e-05	2.55888e-05
ENSG00000237517.4	DGCR5	1894.23	2368.98	0.155133	0.000799072	0.00268671	0.00102032	2.56223e-05
ENSG00000165092.8	ALDH1A1	1020.4	1783.47	0.168191	4.07401e-05	0.00106513	0.000173576	2.57016e-05
ENSG00000172578.7	KLHL6	60.2289	29.1057	0.4566	1.85185e-05	0.000197088	0.000140313	2.57036e-05
ENSG00000243364.3	EFNA4	53.3349	32.2059	0.24725	9.79068e-05	0.000354875	0.000301262	2.57191e-05
ENSG00000101916.11	TLR8	23.2494	4.91638	1.05354	6.35524e-07	0.00116816	0.000230278	2.57817e-05
ENSG00000230316.2	FEZF1-AS1	18.1372	12.0755	0.619115	0.000369439	0.000291754	0.00193285	2.62202e-05
ENSG00000167646.9	DNAAF3	12.5896	7.58582	0.456188	0.00323504	0.000841374	0.00235033	2.65712e-05
ENSG00000255146.1	RP11-659P15.1	1.28899	3.763	1.00083	0.000319504	0.000248447	0.000285457	2.66309e-05
ENSG00000127483.13	HP1BP3	7184.37	5729.06	0.0490177	7.8481e-06	0.000975299	0.000198093	2.67421e-05
ENSG00000186862.12	PDZD7	523.971	841.656	0.115854	0.000292852	0.00127986	0.000321228	2.68366e-05
ENSG00000180353.6	HCLS1	626.672	351.531	0.374781	1.71299e-06	0.00092054	0.000421598	2.68813e-05
ENSG00000105409.11	ATP1A3	12868.6	21541.5	0.260428	3.57571e-05	0.000666612	0.000267897	2.68835e-05
ENSG00000236901.2	MIR600HG	1423.46	1975.06	0.122015	0.00070002	0.00141647	0.000574487	2.70285e-05
ENSG00000101187.11	SLCO4A1	1848.84	828.474	0.432054	2.26131e-07	0.000483374	0.000139927	2.71583e-05
ENSG00000132965.5	ALOX5AP	302.384	130.89	0.655145	2.91777e-06	0.00051975	0.000389881	2.72065e-05
ENSG00000166822.8	TMEM170A	942.409	789.323	0.0652365	2.92962e-06	0.000588921	0.000278907	2.72991e-05
ENSG00000090104.7	RGS1	1666.1	450.999	1.24649	0.000313956	0.000352109	0.000809277	2.74162e-05
ENSG00000120063.5	GNA13	1793.05	1182.91	0.126997	2.18479e-06	0.00187543	0.000209768	2.74788e-05
ENSG00000003147.13	ICA1	1142.78	1461.67	0.135906	0.000183167	0.000690712	0.000462189	2.74926e-05
ENSG00000187848.8	P2RX2	5.35309	18.5115	1.06962	1.74877e-06	0.00182364	0.000509281	2.76606e-05
ENSG00000260001.2	TGFBR3L	195.216	360.082	0.226662	1.47762e-06	0.00164792	0.000329188	2.7934e-05
ENSG00000225556.1	C2CD4D	18.9364	50.2651	0.219268	8.13746e-08	0.00365595	0.000243412	2.81366e-05
ENSG00000114638.3	UPK1B	34.989	3.13482	2.82651	6.78714e-06	0.00658937	0.000773019	2.83428e-05
ENSG00000168566.11	SNRNP48	696.219	491.311	0.0731435	4.11504e-07	0.000834078	0.000182071	2.83971e-05
ENSG00000065243.14	PKN2	1365.48	1005.62	0.0694616	1.04248e-06	0.000626907	0.000216123	2.85249e-05
ENSG00000147164.6	SNX12	1407.31	1569.37	0.0162405	3.03961e-06	0.000263375	0.000122348	2.85344e-05
ENSG00000131375.5	CAPN7	1241.46	933.94	0.0511457	1.85035e-06	0.000806255	0.000148657	2.85738e-05
ENSG00000249471.3	ZNF324B	101.655	156.119	0.0990414	5.09075e-09	0.000741632	0.000147471	2.87552e-05
ENSG00000070010.13	UFD1L	1337.08	1055.17	0.0521258	9.16879e-05	0.0023503	0.0007468	2.89289e-05
ENSG00000169813.12	HNRNPF	1883.71	1509.63	0.0696788	0.000549397	0.000621397	0.000859006	2.90942e-05
ENSG00000116688.12	MFN2	4533.36	5371.74	0.0241073	5.09771e-06	0.000787839	0.000249321	2.9408e-05
ENSG00000183621.10	ZNF438	328.085	259.024	0.0362388	4.6995e-07	0.00193051	0.00027966	2.94381e-05
ENSG00000110172.7	CHORDC1	2659.92	1597.3	0.122526	8.91964e-07	0.00223754	0.000525369	2.95021e-05
ENSG00000116044.11	NFE2L2	2557.27	1876.27	0.0963519	9.69213e-06	0.00168473	0.000368205	2.95315e-05
ENSG00000138035.10	PNPT1	1623.92	1257.4	0.091499	0.0045749	0.000722601	0.00144668	3.00503e-05
ENSG00000237737.1	DCTN1-AS1	173.833	260.386	0.111013	8.52568e-06	0.000365975	0.000118025	3.01951e-05
ENSG00000259040.2	BLOC1S5-TXNDC5	86.9471	18.2647	0.68981	3.00869e-05	0.00218857	0.000166187	3.02421e-05
ENSG00000267060.1	PTGES3L	68.7024	98.0377	0.106345	6.83239e-05	0.00179568	0.000802712	3.06596e-05
ENSG00000130309.6	COLGALT1	1499.35	1160.33	0.0624308	8.33495e-05	0.000509302	0.000325751	3.0722e-05
ENSG00000131398.9	KCNC3	1113.88	1844.27	0.210048	0.000955759	0.00147457	0.00029835	3.10765e-05
ENSG00000250033.1	SLC7A11-AS1	15.1173	4.08559	1.31619	0.000396635	0.000375436	0.000198556	3.11804e-05
ENSG00000115155.12	OTOF	50.7103	81.7448	0.217443	0.00278592	0.000389364	0.000160353	3.12e-05
ENSG00000090020.6	SLC9A1	1094.08	1456.56	0.0814172	9.45076e-05	0.00141501	0.000441855	3.12721e-05
ENSG00000101306.6	MYLK2	26.5694	49.684	0.239322	6.12122e-08	0.00172723	0.000522208	3.13126e-05
ENSG00000254539.1	RP4-791M13.3	331.333	220.718	0.130577	9.65206e-06	0.000664673	0.000125276	3.13834e-05
ENSG00000123094.11	RASSF8	1311.79	799.923	0.117271	1.15671e-07	0.00242929	0.000432127	3.15917e-05
ENSG00000072682.13	P4HA2	486.353	381.011	0.0583668	5.00807e-05	0.00111448	0.000413154	3.16872e-05
ENSG00000078399.11	HOXA9	2.62695	0.0809737	2.59383	8.61201e-11	0.00787837	0.000488978	3.16892e-05
ENSG00000006283.13	CACNA1G	966.735	1392.03	0.24095	0.000650696	0.00100786	0.00052278	3.18448e-05
ENSG00000168124.2	OR1F1	4.65844	13.7305	0.601417	0.000135212	0.00150367	0.000250538	3.18851e-05
ENSG00000215580.6	BCORP1	11.1524	5.31999	0.48369	4.41529e-05	0.00160525	0.000669046	3.19406e-05
ENSG00000000971.11	CFH	2021.61	573.873	0.513484	2.96244e-06	0.00104278	0.000237262	3.19654e-05
ENSG00000104490.13	NCALD	5901.52	8538.18	0.276219	0.000279671	0.000377467	0.000352369	3.19736e-05
ENSG00000111863.7	ADTRP	91.0941	208.65	0.454352	6.26419e-06	0.00150177	0.000380532	3.20133e-05
ENSG00000206113.2	RP11-503N18.1	10.3094	18.3671	0.233875	0.000118979	0.00607688	0.000713163	3.20581e-05
ENSG00000104312.6	RIPK2	350.336	263.215	0.0580911	1.63188e-05	0.000817762	0.000224906	3.21187e-05
ENSG00000092607.9	TBX15	103.096	21.3023	0.636185	2.26116e-05	0.000759028	0.000219807	3.21818e-05
ENSG00000168795.4	ZBTB5	482.456	396.812	0.059622	0.000280244	0.000759245	0.000597599	3.22031e-05
ENSG00000255399.2	TBX5-AS1	7.73119	1.80089	1.47844	6.14206e-06	0.00110081	9.43697e-05	3.22523e-05
ENSG00000173530.5	TNFRSF10D	194.202	83.1862	0.475397	7.3097e-07	0.000363712	0.000139184	3.22568e-05
ENSG00000104447.7	TRPS1	806.423	536.168	0.14517	7.86334e-07	0.00158595	0.000182997	3.24587e-05
ENSG00000137269.10	LRRC1	610.03	423.091	0.241112	0.00190424	0.00114481	0.0038191	3.26207e-05
ENSG00000267414.1	RP11-456K23.1	37.0751	48.8921	0.126013	5.17868e-05	0.000605145	0.000407238	3.27199e-05
ENSG00000125531.5	C20orf195	7.28668	2.16447	0.959695	8.07339e-06	0.000440867	9.63069e-05	3.2768e-05
ENSG00000177426.15	TGIF1	318.685	203.447	0.244856	1.31709e-06	0.00055775	0.000546503	3.29718e-05
ENSG00000248485.1	PCP4L1	735.317	1081.26	0.267216	0.0027959	0.000367027	0.000282658	3.33213e-05
ENSG00000185022.7	MAFF	658.913	282.739	0.303344	7.48e-06	0.000345301	0.000120425	3.33807e-05
ENSG00000119714.6	GPR68	110.879	166.658	0.243815	0.00310817	0.000777576	0.000686319	3.34435e-05
ENSG00000255248.2	RP11-166D19.1	3631.59	2576.4	0.0790046	9.96398e-06	0.00101638	0.000167565	3.35268e-05
ENSG00000106258.9	CYP3A5	105.563	38.267	0.296279	0.000296147	0.00324633	0.000501268	3.36041e-05
ENSG00000178075.15	GRAMD1C	1176.41	708.503	0.2333	1.04528e-06	0.000677959	0.000185753	3.36312e-05
ENSG00000137198.5	GMPR	647.728	368.708	0.304465	1.91844e-08	0.000818083	0.000342162	3.36836e-05
ENSG00000183060.11	LYSMD4	504.722	655.273	0.0394607	5.94668e-05	0.00107073	0.000159261	3.37593e-05
ENSG00000153879.3	CEBPG	1823.11	1413.44	0.0451653	4.24599e-05	0.000882966	0.000134878	3.38129e-05
ENSG00000129514.4	FOXA1	6.14668	0.970733	2.20266	6.03341e-05	0.00421647	0.000487565	3.38974e-05
ENSG00000261568.1	RP11-524C21.2	57.1007	25.2679	0.344695	4.54835e-06	0.00143409	0.000168305	3.39648e-05
ENSG00000165934.8	CPSF2	1115.66	967.55	0.0348847	0.000124169	0.000554307	0.000424238	3.40388e-05
ENSG00000198373.8	WWP2	1340.77	1623.71	0.0305469	7.91124e-05	0.00202118	0.000313421	3.40409e-05
ENSG00000267121.1	CTD-2020K17.1	151.628	233.564	0.0891819	2.43532e-06	0.00192331	0.000276671	3.41012e-05
ENSG00000112309.6	B3GAT2	1064.58	824.369	0.137004	0.000318751	0.000711311	0.000396349	3.4294e-05
ENSG00000082684.10	SEMA5B	393.077	654.679	0.162251	7.22856e-06	0.00130267	0.000469142	3.44027e-05
ENSG00000121931.11	LRIF1	721.746	503.006	0.0562306	3.93955e-06	0.00116996	0.0001747	3.4429e-05
ENSG00000090060.13	PAPOLA	5173.97	3830.4	0.047989	8.67831e-07	0.00175877	0.00027134	3.44901e-05
ENSG00000171885.9	AQP4	27513.9	17444	0.309876	1.63887e-05	0.000337082	0.000258832	3.45529e-05
ENSG00000182134.11	TDRKH	466.488	659.01	0.0738918	1.6824e-06	0.000523427	0.000170812	3.4621e-05
ENSG00000244479.2	OR2A1-AS1	23.7924	7.36241	0.421681	1.98423e-07	0.00253394	0.000306816	3.47574e-05
ENSG00000163993.6	S100P	15.4653	5.90593	0.722408	0.000878595	0.000295499	0.000814941	3.49838e-05
ENSG00000205358.3	MT1H	253.591	43.98	0.892447	1.31165e-05	0.000906358	0.000867714	3.5003e-05
ENSG00000162944.5	RFTN2	1580.71	1083.85	0.193104	0.000459518	0.00093248	0.000609957	3.53186e-05
ENSG00000149476.10	DAK	501.494	702.197	0.0569061	3.85464e-07	0.00125013	0.000194593	3.56852e-05
ENSG00000169045.13	HNRNPH1	8200.57	6393.52	0.0469786	4.02944e-06	0.000622223	0.000186249	3.61432e-05
ENSG00000186867.6	QRFPR	6.09665	13.0263	0.425895	3.63454e-05	0.00078333	0.000235051	3.66005e-05
ENSG00000205634.1	LINC00898	17.2992	37.3228	0.49757	1.70371e-05	0.00197349	0.000528384	3.68218e-05
ENSG00000129696.8	TTI2	183.342	150.292	0.0308508	5.61701e-05	0.000996719	0.000198162	3.68929e-05
ENSG00000128713.11	HOXD11	1.73427	0	2.38245	2.17383e-11	1	0.000784181	3.69371e-05
ENSG00000257103.3	LSM14A	2679.23	2269.86	0.0328865	0.000243993	0.000459963	0.000526468	3.70456e-05
ENSG00000126953.5	TIMM8A	153.054	192.55	0.0515043	4.72052e-06	0.000729554	0.000278312	3.74911e-05
ENSG00000203809.5	LINC00577	10.2103	15.9414	0.236413	0.000508582	0.000310366	0.000641872	3.78366e-05
ENSG00000114978.12	MOB1A	589.477	406.378	0.0806182	2.70633e-06	0.000480471	0.000156414	3.80178e-05
ENSG00000169715.10	MT1E	4505.68	1860.06	0.26854	2.45619e-07	0.00322098	0.000221941	3.81388e-05
ENSG00000150907.6	FOXO1	820.06	549.438	0.17987	1.76075e-05	0.00186827	0.000362105	3.86169e-05
ENSG00000177875.3	CCDC184	1085.09	1520.03	0.21623	8.5282e-05	0.000539492	0.000656939	3.91228e-05
ENSG00000128059.4	PPAT	683.451	526.275	0.0471608	2.41296e-06	0.000854357	0.000137454	3.91298e-05
ENSG00000151025.9	GPR158	1721.55	2606.17	0.189526	0.000537227	0.000626505	0.000393188	3.91628e-05
ENSG00000205356.5	TECPR1	1982.05	2586.28	0.0575407	8.01485e-06	0.000713103	0.000233394	3.91747e-05
ENSG00000196323.7	ZBTB44	2695.99	1953.69	0.0644752	1.7876e-05	0.00180218	0.0002265	3.91886e-05
ENSG00000162367.7	TAL1	259.979	161.573	0.164794	7.02698e-06	0.000901034	0.000206035	3.91905e-05
ENSG00000156802.8	ATAD2	598.318	452.615	0.0816628	9.55325e-05	0.00127326	0.000282053	3.9706e-05
ENSG00000103502.9	CDIPT	2479.57	3052.64	0.0317239	1.70688e-05	0.00103609	0.000276249	3.97846e-05
ENSG00000186081.7	KRT5	56.7477	95.3571	0.484903	0.000125589	0.00138815	0.00100177	3.99423e-05
ENSG00000135766.8	EGLN1	3444.3	2681.11	0.0359196	7.7844e-06	0.000815222	0.000137305	4.00062e-05
ENSG00000128482.11	RNF112	1622.16	2254.03	0.109571	0.000301738	0.000492819	0.000329749	4.00266e-05
ENSG00000178860.8	MSC	72.9081	133.766	0.338429	3.17341e-05	0.00139524	0.000448604	4.00677e-05
ENSG00000140798.11	ABCC12	182.644	242.998	0.334822	0.000817704	0.00122948	0.000868343	4.03043e-05
ENSG00000120693.9	SMAD9	980.035	768.448	0.105665	0.000234442	0.0016848	0.000648481	4.09796e-05
ENSG00000214353.3	VAC14-AS1	467.317	266.327	0.250037	1.25989e-09	0.00120568	0.000298493	4.11085e-05
ENSG00000228630.1	HOTAIR	1.48649	0.0404633	2.56538	2.2798e-07	0.00041939	0.000123892	4.13493e-05
ENSG00000112936.14	C7	348.85	76.2061	0.874233	2.08459e-05	0.000608386	8.13206e-05	4.17903e-05
ENSG00000124164.11	VAPB	3253.92	3989.19	0.0377229	3.74126e-06	0.00146137	0.000272204	4.18028e-05
ENSG00000140323.4	DISP2	686.741	936.643	0.206421	0.047166	0.000554298	0.00081718	4.24712e-05
ENSG00000105711.6	SCN1B	3793.87	5858.77	0.157681	0.000118675	0.00143184	0.000453322	4.2886e-05
ENSG00000163629.8	PTPN13	1862.81	1219.66	0.133431	2.72703e-06	0.00127825	0.000282572	4.29538e-05
ENSG00000147437.5	GNRH1	157.669	87.9911	0.14502	9.20973e-07	0.00120394	0.000166661	4.30517e-05
ENSG00000168874.8	ATOH8	591.264	334.96	0.235291	8.49511e-07	0.000896515	0.000220464	4.3078e-05
ENSG00000050730.11	TNIP3	2.6262	14.1157	0.94369	2.25436e-08	0.00320703	0.000471991	4.31793e-05
ENSG00000187079.10	TEAD1	1599.72	1148.52	0.0906599	1.28143e-07	0.00357711	0.000360034	4.3332e-05
ENSG00000173227.9	SYT12	1417.65	1976.51	0.202682	0.000655041	0.000448818	0.000577523	4.33402e-05
ENSG00000198160.10	MIER1	1383.16	1062.71	0.0452489	3.2278e-06	0.000904323	0.000223554	4.3426e-05
ENSG00000165895.13	ARHGAP42	274.986	131.428	0.262046	1.5988e-06	0.000997218	0.000247999	4.35228e-05
ENSG00000133704.5	IPO8	1711	1446.69	0.0183878	1.14938e-06	0.00052215	0.000136053	4.39101e-05
ENSG00000107954.6	NEURL1	2698.57	3358.02	0.140339	0.000733626	0.0029336	0.000916994	4.39222e-05
ENSG00000146833.11	TRIM4	628.146	491.595	0.0405826	5.72447e-09	0.00139047	0.000278343	4.41026e-05
ENSG00000164062.8	APEH	1338.65	1759.84	0.0594216	1.76144e-06	0.000781527	0.000244351	4.41306e-05
ENSG00000049449.4	RCN1	2318.99	1373.22	0.173283	0.00116175	0.000178124	0.000201317	4.41653e-05
ENSG00000205488.4	CALML3-AS1	20.7179	28.0591	0.24312	3.15091e-05	0.00208654	0.000979976	4.4222e-05
ENSG00000196504.11	PRPF40A	1910.65	1458.16	0.0611217	0.00017251	0.000501109	0.000178761	4.42697e-05
ENSG00000169762.12	TAPT1	2155.8	1779.83	0.0313892	0.000378937	0.00113133	0.000271539	4.42729e-05
ENSG00000107807.8	TLX1	3.07319	0.182073	2.70533	3.49126e-09	0.00226136	0.000297533	4.43838e-05
ENSG00000137752.18	CASP1	190.498	97.4354	0.283783	2.4231e-05	0.000513664	0.000205818	4.44304e-05
ENSG00000065989.11	PDE4A	1732.76	2319.68	0.134994	0.0012227	0.00215054	0.000941932	4.49713e-05
ENSG00000261604.1	CTD-2636A23.2	111.578	184.447	0.162787	7.58541e-07	0.000640074	0.000312569	4.51761e-05
ENSG00000122566.16	HNRNPA2B1	20395.7	16834	0.0420256	0.0042086	0.000368251	0.00097341	4.52769e-05
ENSG00000175707.7	KDF1	54.0294	22.7986	0.512787	2.18133e-07	0.000905802	0.000227708	4.53358e-05
ENSG00000176105.9	YES1	1037.82	704.155	0.111928	1.37815e-05	0.000880681	0.000305048	4.5388e-05
ENSG00000104888.5	SLC17A7	19003.3	25708.9	0.311764	0.000521992	0.000791121	0.000494632	4.56748e-05
ENSG00000204052.4	LRRC73	310.6	446.447	0.198121	3.73365e-05	0.000903053	0.000561208	4.57139e-05
ENSG00000261596.1	CTB-31N19.3	29.5422	14.6035	0.217598	2.48405e-05	0.000550531	9.22886e-05	4.60911e-05
ENSG00000181472.4	ZBTB2	421.641	325.903	0.0361872	7.54244e-05	0.00091958	0.000308606	4.62943e-05
ENSG00000181449.2	SOX2	3675.93	2465.7	0.154429	3.08944e-06	0.00145055	0.000236324	4.64365e-05
ENSG00000254561.2	RP11-196E1.3	65.0403	144.746	0.270155	1.76789e-08	0.000514258	0.00010486	4.65331e-05
ENSG00000215274.5	GAGE10	12.0443	5.13935	0.69121	1.4898e-06	0.000613043	0.000203427	4.65983e-05
ENSG00000112146.11	FBXO9	2492.78	3202.48	0.0688751	6.33259e-06	0.000978971	0.000507043	4.70747e-05
ENSG00000101350.6	KIF3B	3032.22	3549.25	0.0595341	0.000113268	0.00123565	0.000512703	4.70819e-05
ENSG00000167632.10	TRAPPC9	957.158	1317.26	0.0580982	6.36655e-06	0.00073233	0.000174351	4.72159e-05
ENSG00000134291.7	TMEM106C	1227.04	897.513	0.063538	2.48923e-05	0.00100767	0.000155651	4.76629e-05
ENSG00000127585.7	FBXL16	19623.2	24542.2	0.169499	0.000638825	0.00306812	0.00119601	4.80831e-05
ENSG00000117013.10	KCNQ4	310.243	398.164	0.161672	0.00199613	0.00331848	0.000989339	4.85384e-05
ENSG00000175970.7	UNC119B	1381.17	1171.89	0.0348051	0.000175118	0.000470318	0.000216282	4.8561e-05
ENSG00000114416.12	FXR1	3278.16	2578.51	0.0441145	9.33685e-05	0.00180701	0.000435063	4.88312e-05
ENSG00000158526.7	TSR2	2391.16	3150.23	0.0456039	7.13393e-07	0.000837942	0.000162065	4.887e-05
ENSG00000162066.10	AMDHD2	253.343	377.641	0.0850658	6.6763e-06	0.00151789	0.00035575	4.88795e-05
ENSG00000138346.10	DNA2	284.024	199.535	0.139448	3.71971e-05	0.000744101	0.000218633	4.92908e-05
ENSG00000166845.9	C18orf54	182.937	157.069	0.232042	0.105002	0.000696877	0.05164	4.93253e-05
ENSG00000183741.7	CBX6	7402.28	8956.11	0.0682196	0.00014898	0.0026021	0.00104184	4.93518e-05
ENSG00000205930.4	C21orf62-AS1	39.4037	29.509	0.202035	0.000686384	0.00144931	0.00219856	4.93985e-05
ENSG00000203711.6	C6orf99	10.1628	4.28866	0.398597	3.14294e-06	0.000729274	0.000273235	4.96322e-05
ENSG00000100983.5	GSS	854.361	1104.17	0.0440904	8.12009e-08	0.000709121	0.000171756	5.00905e-05
ENSG00000055211.8	GINM1	1512.7	1168.78	0.0532003	0.000412736	0.000502041	0.00045176	5.04017e-05
ENSG00000100852.8	ARHGAP5	6480.4	4450.75	0.0933371	1.04121e-06	0.000708562	0.000199212	5.04687e-05
ENSG00000196440.7	ARMCX4	1022.87	1275.89	0.0383147	1.72883e-06	0.000637884	0.000239511	5.05321e-05
ENSG00000135269.13	TES	122.879	50.6572	0.352275	1.1948e-05	0.000319629	0.00010907	5.05638e-05
ENSG00000185818.7	NAT8L	8414.2	11284.6	0.0780737	0.000139822	0.00177807	0.000765053	5.06577e-05
ENSG00000254607.2	RP11-115C10.1	7.08834	1.07195	1.68523	4.46857e-06	0.000938285	0.000165676	5.06744e-05
ENSG00000124608.4	AARS2	549.57	741.349	0.0683095	0.000125232	0.00170907	0.000307075	5.08277e-05
ENSG00000168283.9	BMI1	2671.1	1842.4	0.0895878	0.000190292	0.00106206	0.0003482	5.08509e-05
ENSG00000142459.4	EVI5L	2300.08	3204.52	0.0779176	0.000114898	0.00113613	0.000193535	5.09864e-05
ENSG00000034677.7	RNF19A	2732.66	2104.07	0.0733918	1.13424e-05	0.00196242	0.00048098	5.11032e-05
ENSG00000114204.10	SERPINI2	51.3989	45.2621	0.359467	0.0607789	0.00102607	0.0279754	5.12414e-05
ENSG00000264920.1	RP11-6N17.4	94.9805	131.224	0.105311	1.28392e-07	0.00133781	0.000238508	5.1507e-05
ENSG00000257702.3	LBX2-AS1	34.194	10.1747	0.639143	0.000526708	0.00225916	0.00022368	5.16019e-05
ENSG00000228265.1	RALY-AS1	13.7816	27.4257	0.236087	7.26741e-06	0.000620892	0.000143449	5.18417e-05
ENSG00000248208.1	RP11-153M7.1	8.62471	3.1763	1.43138	5.46397e-05	0.00193897	0.00102431	5.19232e-05
ENSG00000007237.13	GAS7	11322.2	16923.8	0.098343	2.63794e-07	0.00131504	0.000303583	5.23664e-05
ENSG00000186891.9	TNFRSF18	37.5257	62.3523	0.233485	1.84708e-05	0.00163386	0.000614536	5.25279e-05
ENSG00000128285.4	MCHR1	274.29	397.045	0.332634	0.000530714	0.00102973	0.000615303	5.25561e-05
ENSG00000171303.5	KCNK3	557.987	681.185	0.175877	0.00420825	0.00134915	0.00138643	5.25641e-05
ENSG00000158008.5	EXTL1	1596.26	2188.87	0.217784	0.000227583	0.000609491	0.000485506	5.29451e-05
ENSG00000234409.3	AC006547.14	39.1607	97.9817	0.378474	4.76873e-07	0.000856909	0.000371065	5.30307e-05
ENSG00000099622.9	CIRBP	7085.24	11620.5	0.135444	1.26227e-05	0.000427568	0.000112361	5.30703e-05
ENSG00000188263.6	IL17REL	2.28038	14.2784	1.34486	8.78491e-07	0.00632795	0.000893541	5.31979e-05
ENSG00000172716.12	SLFN11	380.806	181.07	0.202107	5.09077e-06	0.000807153	0.000109001	5.3209e-05
ENSG00000133835.10	HSD17B4	4501.01	3903.07	0.0360694	0.000373171	0.00276431	0.000825869	5.32211e-05
ENSG00000130748.6	TMEM160	360.918	895.141	0.310539	3.23647e-08	0.00127104	0.000269882	5.32905e-05
ENSG00000133800.4	LYVE1	511.503	177.72	0.637742	1.06666e-05	0.000602384	0.00020188	5.35862e-05
ENSG00000168310.6	IRF2	657.403	542.423	0.0518945	0.000102456	0.00186123	0.00126706	5.4341e-05
ENSG00000160408.10	ST6GALNAC6	5048.44	5830.54	0.0740863	0.00330616	0.00159405	0.00141103	5.43751e-05
ENSG00000250846.2	EPHA5-AS1	10.656	16.9522	0.208797	9.00028e-05	0.000785209	0.000405087	5.43922e-05
ENSG00000116604.12	MEF2D	2951.38	3801.13	0.067255	4.09796e-05	0.00121823	0.000496306	5.4836e-05
ENSG00000172243.13	CLEC7A	228.922	100.6	0.497197	0.000138827	0.000943301	0.000420149	5.49157e-05
ENSG00000181029.7	TRAPPC5	34.2562	78.3274	0.312376	1.26559e-09	0.000986407	0.000230573	5.50531e-05
ENSG00000108641.10	B9D1	417.561	550.755	0.0698203	9.31129e-06	0.001333	0.000405189	5.53566e-05
ENSG00000138944.7	KIAA1644	2065.22	2927.83	0.239112	5.75161e-05	0.000892941	0.000333055	5.53841e-05
ENSG00000227203.2	SUB1P1	17.7456	9.54847	0.195351	9.1334e-07	0.00155223	0.000280023	5.53897e-05
ENSG00000183615.5	FAM167B	62.3598	29.9588	0.251399	5.67625e-05	0.00021991	0.000131735	5.59555e-05
ENSG00000197291.4	RAMP2-AS1	111.166	65.2373	0.198519	5.21062e-06	0.00094414	0.000187759	5.59617e-05
ENSG00000143891.12	GALM	242.986	150.597	0.150028	8.69558e-07	0.000736638	0.000202374	5.60608e-05
ENSG00000261026.1	CTD-3247F14.2	11.1023	22.861	0.403217	2.21308e-05	0.00121508	0.000503469	5.64056e-05
ENSG00000038210.9	PI4K2B	293.271	236.833	0.0754563	0.0010238	0.00413661	0.00183782	5.65526e-05
ENSG00000136147.12	PHF11	762.28	656.928	0.0601524	0.00453866	0.00103809	0.00222103	5.66014e-05
ENSG00000149575.5	SCN2B	3268.07	4693.09	0.14927	5.78972e-05	0.001152	0.000482401	5.6748e-05
ENSG00000164188.4	RANBP3L	2326.39	861.648	0.465503	1.15673e-06	0.00380062	0.000709988	5.68623e-05
ENSG00000117318.8	ID3	1753.84	807.522	0.326021	2.7485e-06	0.000702123	0.000130485	5.71536e-05
ENSG00000105402.3	NAPA	5589.77	7018.08	0.0510885	1.09894e-05	0.000686243	0.000364865	5.73177e-05
ENSG00000143801.12	PSEN2	447.643	563.397	0.0627578	0.000165885	0.000657141	0.000485372	5.75389e-05
ENSG00000166478.5	ZNF143	480.065	374.204	0.0294923	8.03688e-07	0.000710842	0.000164018	5.79846e-05
ENSG00000149091.10	DGKZ	11763.8	14972.3	0.111548	0.000468828	0.00160119	0.000810419	5.80752e-05
ENSG00000058335.10	RASGRF1	3299.11	4713.16	0.1495	3.39401e-05	0.00134641	0.000530036	5.82351e-05
ENSG00000164190.12	NIPBL	1759.09	1351.88	0.0530258	4.23093e-05	0.000601592	0.000281096	5.82998e-05
ENSG00000105426.10	PTPRS	4219.96	5900.07	0.0730232	9.50082e-05	0.00406848	0.000628854	5.84944e-05
ENSG00000108256.4	NUFIP2	3311.89	2501.09	0.0543849	5.37223e-06	0.00106034	0.000239796	5.87516e-05
ENSG00000260549.1	MT1L	200.184	62.6364	0.411402	4.23309e-05	0.000385759	0.000356756	5.87654e-05
ENSG00000060339.9	CCAR1	2080.55	1729.53	0.0326464	0.000160115	0.000455503	0.000249024	5.89421e-05
ENSG00000125148.6	MT2A	6332.27	2914.86	0.297252	3.39905e-06	0.00114165	0.000624806	5.902e-05
ENSG00000090487.6	SPG21	1525.66	1300.02	0.0268719	0.000100999	0.00120885	0.000611657	5.91466e-05
ENSG00000197747.4	S100A10	763.286	309.604	0.407249	0.000388434	0.000237257	0.000229966	5.93699e-05
ENSG00000142530.5	FAM71E1	148.514	195.293	0.108384	9.46306e-05	0.00272307	0.00127372	5.939e-05
ENSG00000133863.2	TEX15	106.013	57.6726	0.296822	9.84502e-06	0.00226685	0.000258377	5.94178e-05
ENSG00000203772.6	SPRN	902.25	1123.12	0.102365	6.08256e-05	0.00071742	0.000670541	5.94631e-05
ENSG00000259985.1	RP11-549B18.1	64.5845	88.0305	0.154418	6.07055e-05	0.00160403	0.000657833	5.95506e-05
ENSG00000175711.4	B3GNTL1	229.299	313.169	0.0550299	2.00158e-05	0.000784413	0.000295753	5.98776e-05
ENSG00000126259.14	KIRREL2	32.7139	60.7829	0.199111	1.44311e-07	0.000977658	0.000216906	6.0018e-05
ENSG00000160014.12	CALM3	38247.8	51898.1	0.132492	9.16149e-05	0.00062499	0.000415734	6.02958e-05
ENSG00000163320.6	CGGBP1	3704.74	2716.75	0.0599369	1.20416e-05	0.00176924	0.000246394	6.0388e-05
ENSG00000138594.8	TMOD3	835.82	562.73	0.0871134	9.49384e-06	0.000947492	0.000178155	6.04645e-05
ENSG00000123268.4	ATF1	383.073	254.709	0.0860305	1.53549e-06	0.00102627	0.000289336	6.05828e-05
ENSG00000123595.5	RAB9A	796.375	540.629	0.0885431	2.50971e-05	0.00038927	0.000149442	6.08155e-05
ENSG00000127083.7	OMD	479.293	92.4262	0.49598	9.12585e-07	0.00143422	0.00157324	6.11849e-05
ENSG00000166169.12	POLL	620.6	800.016	0.0362224	1.37806e-06	0.000874018	0.000210292	6.1522e-05
ENSG00000205765.4	C5orf51	1382.89	1215.59	0.0323739	3.86815e-05	0.00090582	0.000990869	6.16484e-05
ENSG00000133740.6	E2F5	400.687	290.949	0.080192	9.62775e-05	0.00111373	0.000281933	6.17527e-05
ENSG00000159363.13	ATP13A2	4138.53	5711.8	0.0948561	0.000165497	0.000901818	0.000431446	6.19087e-05
ENSG00000162975.3	KCNF1	1343.08	1909.3	0.227211	3.60352e-05	0.000810479	0.000608	6.22245e-05
ENSG00000156564.8	LRFN2	329.266	465.229	0.21888	0.000390536	0.00133541	0.000772353	6.24897e-05
ENSG00000132256.14	TRIM5	174.816	103.688	0.18548	1.35158e-06	0.000862407	0.000307135	6.25619e-05
ENSG00000180447.5	GAS1	515.412	153.648	0.371809	0.000108276	0.00474038	0.00113136	6.25623e-05
ENSG00000130244.8	FAM98C	909.647	1100.72	0.0341524	1.91734e-05	0.000876331	0.000257977	6.26538e-05
ENSG00000132639.8	SNAP25	72089.7	92018.8	0.163171	0.00238834	0.00121693	0.000891871	6.26588e-05
ENSG00000241527.1	CA15P1	0.693875	4.28803	0.845993	1.56266e-05	0.00193517	0.000433898	6.28237e-05
ENSG00000174945.8	AMZ1	142.801	236.051	0.119274	1.63573e-06	0.0007569	0.000189814	6.28949e-05
ENSG00000221857.3	CTD-2527I21.4	33.1118	60.3125	0.276186	2.52466e-05	0.0012773	0.000312262	6.32661e-05
ENSG00000174946.5	GPR171	7.2354	1.84114	0.855216	6.89994e-07	0.00313748	0.000385887	6.32967e-05
ENSG00000101152.6	DNAJC5	7277.4	8690.04	0.05694	0.000197072	0.00135756	0.000773532	6.34474e-05
ENSG00000082458.7	DLG3	2342.74	2802.72	0.0924462	0.00144872	0.00129601	0.00156668	6.34527e-05
ENSG00000047617.10	ANO2	128.777	61.661	0.262725	5.66437e-07	0.00101476	0.000219129	6.3655e-05
ENSG00000185112.4	FAM43A	478.863	291.454	0.0914801	5.9382e-07	0.0023543	0.000278175	6.38663e-05
ENSG00000167895.10	TMC8	232.862	167.677	0.167929	0.000293662	0.00197863	0.00552912	6.42083e-05
ENSG00000012232.4	EXTL3	2300.05	2741.9	0.0367729	0.000175137	0.000920256	0.000645522	6.42438e-05
ENSG00000124107.5	SLPI	279.414	27.1286	1.33348	1.73141e-05	0.000615148	0.00140207	6.43488e-05
ENSG00000214226.4	C17orf67	105.477	70.576	0.098376	4.89143e-05	0.00109271	0.000247657	6.47028e-05
ENSG00000110852.4	CLEC2B	229.704	85.1249	0.340146	6.53915e-06	0.000273611	8.04289e-05	6.47503e-05
ENSG00000260231.1	JHDM1D-AS1	86.8455	121.664	0.0946664	2.76534e-08	0.000665848	0.000220958	6.50174e-05
ENSG00000257135.1	RP11-320M2.1	16.2102	28.1942	0.28105	1.5952e-07	0.000739347	0.000268412	6.55067e-05
ENSG00000235140.1	RP11-135D11.2	0.0495697	1.39587	1.21897	6.30316e-09	0.0238596	0.00225549	6.60577e-05
ENSG00000166825.9	ANPEP	131.895	50.8226	0.371157	4.85305e-05	0.00075854	0.000152605	6.60924e-05
ENSG00000164039.10	BDH2	1233.35	814.89	0.145949	1.28041e-05	0.00247384	0.000681122	6.61762e-05
ENSG00000185222.7	WBP5	1223.7	767.1	0.0866485	6.76532e-06	0.000477827	0.00014814	6.63274e-05
ENSG00000229431.1	RP1-92O14.6	33.5564	50.5493	0.0770902	4.92884e-05	0.00251739	0.000571687	6.65435e-05
ENSG00000146263.7	MMS22L	316.961	242.782	0.110525	0.00428245	0.00093218	0.00155551	6.67868e-05
ENSG00000154146.7	NRGN	30172.8	43537.6	0.312508	6.3452e-05	0.000752609	0.000544561	6.68497e-05
ENSG00000215190.4	LINC00680	217.007	306.775	0.158093	0.000424689	0.00262434	0.00085598	6.71954e-05
ENSG00000242125.1	SNHG3	581.743	407.03	0.0663573	1.78349e-05	0.00081444	0.000231161	6.726e-05
ENSG00000188404.4	SELL	161.993	102.062	0.416647	1.8171e-05	0.00389202	0.00216505	6.74995e-05
ENSG00000170647.2	TMEM133	178.73	107.302	0.150099	2.13912e-06	0.00229002	0.000385809	6.77207e-05
ENSG00000108852.10	MPP2	1845.34	2439.1	0.0639102	8.39565e-05	0.000311561	0.000154547	6.77284e-05
ENSG00000161267.7	BDH1	1552.43	2027.51	0.0748409	0.00162874	0.00125159	0.000457996	6.79755e-05
ENSG00000224086.3	LL22NC03-86G7.1	107.806	170.216	0.192705	3.61933e-05	0.000507788	0.000209372	6.83078e-05
ENSG00000151332.14	MBIP	845.052	652.618	0.0465878	0.000143327	0.00652026	0.000465068	6.83983e-05
ENSG00000214517.4	PPME1	2897.63	3452.12	0.0457735	5.97628e-05	0.000697749	0.000582243	6.86342e-05
ENSG00000154240.12	CEP112	305.57	188.187	0.115532	1.38508e-05	0.00105967	0.000224695	6.87409e-05
ENSG00000197150.8	ABCB8	1106.86	1535.58	0.0593863	0.000230941	0.00199887	0.000421417	6.87534e-05
ENSG00000042062.7	FAM65C	258.977	119.119	0.260744	1.86687e-06	0.000957663	0.000245543	6.87689e-05
ENSG00000154975.9	CA10	2064.84	2611.01	0.189714	0.00241915	0.00153069	0.00143873	6.88057e-05
ENSG00000177352.9	CCDC71	128.624	184.648	0.0714053	1.55814e-07	0.00123265	0.000226792	6.89403e-05
ENSG00000203499.6	FAM83H-AS1	18.389	35.9083	0.235787	9.01377e-06	0.00157011	0.000589093	6.89916e-05
ENSG00000178234.8	GALNT11	2340.24	2667.28	0.0434258	0.000709765	0.00103302	0.000788572	6.93568e-05
ENSG00000230876.2	LINC00486	3.42002	15.6342	0.630568	9.77329e-08	0.000967227	0.000347313	6.95723e-05
ENSG00000250526.1	CCT6P2	1.93344	0.16189	2.4728	3.53867e-07	0.00216226	0.000808542	6.98013e-05
ENSG00000213654.5	GPSM3	238.343	135.776	0.240605	7.05956e-06	0.00153219	0.00102543	6.98921e-05
ENSG00000248455.1	RP11-321E2.3	106.577	177.029	0.282742	1.98081e-05	0.000555882	0.000308023	7.01457e-05
ENSG00000060642.6	PIGV	428.393	369.17	0.026229	8.37492e-06	0.00167119	0.000282671	7.04353e-05
ENSG00000124795.10	DEK	2299.04	1633.51	0.0788228	7.95417e-05	0.000939871	0.000260569	7.04511e-05
ENSG00000182580.2	EPHB3	240.1	324.124	0.109153	0.00125015	0.000362549	0.000511736	7.04985e-05
ENSG00000105246.5	EBI3	67.8124	42.7035	0.387505	2.51911e-05	0.00103129	0.0017024	7.06156e-05
ENSG00000111450.9	STX2	827.432	730.68	0.0374298	0.000432173	0.00083078	0.000878919	7.06697e-05
ENSG00000126226.16	PCID2	1320.13	1102.03	0.0292236	2.82454e-05	0.000731031	0.000192573	7.0703e-05
ENSG00000037965.4	HOXC8	1.6846	0.0202431	4.2711	4.94169e-10	0.012558	0.00150115	7.07926e-05
ENSG00000168264.6	IRF2BP2	3201.81	2437.26	0.0759778	7.89257e-05	0.00109927	0.000361827	7.07971e-05
ENSG00000140104.9	C14orf79	419.359	528.273	0.0740929	2.10716e-05	0.000854749	0.000714145	7.10563e-05
ENSG00000182551.8	ADI1	2209.89	1530.77	0.0832351	0.00010321	0.000483557	0.000212871	7.13844e-05
ENSG00000085719.7	CPNE3	1611.62	1189.36	0.0824104	6.5836e-06	0.000738626	0.000459163	7.16737e-05
ENSG00000268734.1	CTB-61M7.2	10.0131	2.56895	1.52195	0.000264569	0.000268664	0.00111784	7.17182e-05
ENSG00000204843.8	DCTN1	9079.2	11989	0.0733446	7.36992e-06	0.00108469	0.000345725	7.17731e-05
ENSG00000133639.3	BTG1	1783.26	1055.81	0.121069	8.95146e-07	0.000849737	0.000256785	7.21552e-05
ENSG00000139182.9	CLSTN3	6629.11	9311.99	0.20734	0.00107504	0.00133906	0.00116836	7.25961e-05
ENSG00000135519.6	KCNH3	4307.43	5839.12	0.178858	0.00047677	0.00239652	0.000984366	7.26109e-05
ENSG00000137693.9	YAP1	1644.22	843.774	0.299993	9.40691e-07	0.000802812	0.000244715	7.27259e-05
ENSG00000185024.11	BRF1	1507.95	1971.78	0.0548348	9.78632e-05	0.0014465	0.000266054	7.28088e-05
ENSG00000079150.13	FKBP7	117.469	73.8426	0.113848	7.19343e-06	0.00122203	0.000380128	7.30569e-05
ENSG00000166130.10	IKBIP	140.723	85.3973	0.14208	0.000227586	0.00171125	0.000623216	7.30661e-05
ENSG00000239382.6	ALKBH6	202.181	290.068	0.0470192	4.85236e-06	0.00266572	0.000284751	7.35733e-05
ENSG00000173456.4	RNF26	698.669	841.953	0.0360561	0.000264279	0.000657816	0.000379516	7.37099e-05
ENSG00000233337.1	UBE2FP3	23.6418	33.2125	0.0805273	3.38138e-05	0.00351231	0.000775869	7.3938e-05
ENSG00000112578.5	BYSL	215.657	271.905	0.0335643	4.52965e-07	0.00139449	0.00043249	7.42807e-05
ENSG00000112539.9	C6orf118	24.736	14.5636	0.50568	0.00658474	0.000405997	0.00349962	7.43531e-05
ENSG00000169087.6	HSPBAP1	393.762	310.588	0.0589488	0.000489715	0.000759843	0.000792526	7.44652e-05
ENSG00000015676.12	NUDCD3	6110.22	7111.61	0.0468466	0.000668165	0.00158904	0.00130378	7.44767e-05
ENSG00000184500.10	PROS1	570.069	331.694	0.201279	0.000129559	0.000632797	0.000298926	7.45102e-05
ENSG00000197620.6	CXorf40A	298.88	356.956	0.0424256	5.79907e-06	0.0011279	0.000633	7.45541e-05
ENSG00000167419.6	LPO	13.5328	23.1585	0.266608	1.21965e-05	0.00135386	0.000426462	7.45869e-05
ENSG00000115598.5	IL1RL2	42.7293	66.2715	0.271121	0.000414063	0.00153823	0.000642713	7.47784e-05
ENSG00000142185.12	TRPM2	1247.64	1793.71	0.110318	0.000213024	0.0018064	0.000673781	7.48082e-05
ENSG00000136155.12	SCEL	18.2374	9.28273	0.365926	0.000153928	0.00121412	0.000369754	7.49044e-05
ENSG00000241769.2	LINC00893	28.8973	56.862	0.165705	3.9093e-07	0.000648123	0.000198526	7.52813e-05
ENSG00000149182.10	ARFGAP2	2962.82	3733.4	0.0282345	1.21938e-06	0.00119411	0.000207428	7.61669e-05
ENSG00000000938.8	FGR	410.023	208.139	0.241922	5.76833e-06	0.000452688	0.000256927	7.64293e-05
ENSG00000226085.2	UQCRFS1P1	4.85764	23.0017	0.888876	2.16269e-08	0.00382701	0.000730603	7.66853e-05
ENSG00000233654.1	AC093388.3	13.4827	23.16	0.170178	0.000204172	0.000808558	0.000192791	7.68411e-05
ENSG00000164463.8	CREBRF	1781.45	1343.84	0.0469432	2.3823e-06	0.00103783	0.000307792	7.71571e-05
ENSG00000204241.3	RP11-713P17.3	153.914	207.227	0.157508	0.00255087	0.000847085	0.00071521	7.72099e-05
ENSG00000102100.10	SLC35A2	363.119	450.488	0.0228038	2.3057e-06	0.000941405	0.000236215	7.81738e-05
ENSG00000271474.1	RP11-710C12.1	198.765	306.75	0.182864	9.29843e-05	0.000771918	0.000302188	7.84133e-05
ENSG00000197057.4	DTHD1	14.0761	12.0736	0.996138	0.0560918	0.000240129	0.024175	7.84339e-05
ENSG00000151233.6	GXYLT1	511.442	386.401	0.0642126	2.71621e-05	0.000929848	0.000379861	7.85292e-05
ENSG00000261526.1	CTB-31O20.2	245.36	162.441	0.103766	5.16439e-05	0.000612696	0.00017394	7.85636e-05
ENSG00000096746.13	HNRNPH3	5340.3	4284.54	0.0403199	0.000180295	0.000479224	0.000326816	7.86141e-05
ENSG00000267689.1	AC010525.5	0.297413	2.12364	1.20213	8.09311e-05	0.000814635	0.000341937	7.86544e-05
ENSG00000107611.10	CUBN	172.581	121.514	0.173629	5.48131e-06	0.00150688	0.000449676	7.86927e-05
ENSG00000119912.11	IDE	657.28	556.146	0.026138	2.79269e-05	0.000762503	0.000295405	7.94734e-05
ENSG00000116962.10	NID1	573.311	201.937	0.369797	9.45458e-06	0.0012844	0.00041835	7.95523e-05
ENSG00000149657.15	LSM14B	1767.57	2135.53	0.0265891	1.4188e-05	0.000896605	0.000354297	7.96517e-05
ENSG00000078902.11	TOLLIP	7843.93	8985.4	0.0695536	0.00259774	0.00158428	0.00150546	7.96874e-05
ENSG00000188647.8	PTAR1	1874.34	1186.77	0.1443	2.79711e-06	0.00175839	0.000603114	7.96933e-05
ENSG00000066248.10	NGEF	6044.99	7985.17	0.246803	0.000608619	0.00107098	0.00124309	8.02464e-05
ENSG00000107742.8	SPOCK2	12370.2	15648.9	0.0881073	0.00982198	0.000887196	0.00105135	8.03781e-05
ENSG00000160469.12	BRSK1	7181.69	9219.17	0.078146	8.74562e-05	0.00177228	0.000467683	8.03973e-05
ENSG00000104375.11	STK3	380.012	314.215	0.077163	0.000660598	0.000712501	0.000819742	8.04329e-05
ENSG00000158856.13	DMTN	10025.6	12656.6	0.149005	0.000818387	0.00172752	0.000977602	8.07552e-05
ENSG00000271040.1	RP5-933K21.3	7.13747	15.756	0.434509	5.18519e-06	0.00159386	0.000602108	8.09616e-05
ENSG00000078401.6	EDN1	626.929	325.196	0.315803	0.000104964	0.0012478	0.000301946	8.15518e-05
ENSG00000232859.5	LYRM9	703.193	1039.45	0.141627	4.32093e-07	0.000543172	0.000252394	8.15524e-05
ENSG00000162426.10	SLC45A1	582.727	754.847	0.0696112	3.6965e-06	0.000986195	0.00057023	8.16076e-05
ENSG00000166189.6	HPS6	294.967	377.002	0.0519104	9.17442e-06	0.00095811	0.000388967	8.18391e-05
ENSG00000173890.12	GPR160	68.2568	40.1303	0.230324	9.02189e-05	0.00116448	0.000525019	8.23209e-05
ENSG00000175745.7	NR2F1	4819.11	3385.6	0.0799024	0.000138496	0.000611791	0.000124502	8.25655e-05
ENSG00000260337.1	RP11-386M24.6	95.0709	57.5767	0.24416	6.96755e-05	0.000544754	0.000230799	8.2636e-05
ENSG00000108786.6	HSD17B1	275.997	204.865	0.1579	0.0086741	0.000463041	0.00466666	8.28216e-05
ENSG00000065665.16	SEC61A2	1528.55	1840.1	0.0366396	2.02483e-05	0.00154732	0.000621397	8.30077e-05
ENSG00000261044.1	AP006547.3	2.52816	5.86777	0.547943	0.000228084	0.00142941	0.000600167	8.30096e-05
ENSG00000096717.7	SIRT1	806.289	589.811	0.0797621	8.23667e-05	0.000632634	0.000284341	8.32649e-05
ENSG00000143387.8	CTSK	320.592	175.697	0.166503	0.00216004	0.000664936	0.000143692	8.33185e-05
ENSG00000143858.7	SYT2	410.459	1444.62	0.501569	0.00521819	0.0006725	0.00215896	8.35008e-05
ENSG00000161270.15	NPHS1	17.1023	33.7814	0.202595	1.12573e-07	0.000893488	0.000234623	8.39099e-05
ENSG00000180370.6	PAK2	2197.28	1895.11	0.050966	0.00313453	0.00104166	0.00306468	8.39196e-05
ENSG00000149922.6	TBX6	109.988	75.0268	0.257659	0.00187302	0.00113573	0.00249774	8.43041e-05
ENSG00000114904.8	NEK4	972.043	786.107	0.0458792	2.40883e-05	0.0010222	0.000220681	8.44824e-05
ENSG00000136854.13	STXBP1	20145	26203.5	0.136888	0.000862096	0.00134107	0.000795294	8.47416e-05
ENSG00000130590.9	SAMD10	298.955	402.761	0.122997	0.00494544	0.0008217	0.000615397	8.49303e-05
ENSG00000248859.2	RP11-375B1.3	26.7194	42.2809	0.215245	0.000151335	0.00126719	0.000351274	8.55689e-05
ENSG00000135837.11	CEP350	1767.46	1366.31	0.0823596	0.000200155	0.00199318	0.000648367	8.57851e-05
ENSG00000205363.4	C15orf59	1530.44	2009.2	0.0962204	0.000373019	0.00543603	0.00126333	8.66582e-05
ENSG00000143772.5	ITPKB	7087.97	5605.84	0.189731	4.35879e-06	0.00113719	0.00117996	8.66819e-05
ENSG00000132825.5	PPP1R3D	390.087	295.495	0.0625869	8.2468e-07	0.00114368	0.000456896	8.7992e-05
ENSG00000124440.11	HIF3A	2397	1345.19	0.363435	1.71319e-08	0.000514424	0.00022662	8.80267e-05
ENSG00000230071.2	RPL4P6	6.09583	2.46807	1.074	0.000809583	0.00199034	0.00039546	8.80299e-05
ENSG00000260034.1	LCMT1-AS2	1.43745	4.75347	0.607089	3.31513e-05	0.00192868	0.00053309	8.8189e-05
ENSG00000004799.7	PDK4	2925.16	1834.91	0.385863	6.37303e-05	0.00163317	0.00115609	8.83631e-05
ENSG00000110060.4	PUS3	247.933	182.896	0.0347064	1.94522e-06	0.000472391	0.000170146	8.85327e-05
ENSG00000152558.10	TMEM123	3270.39	2379.54	0.186581	0.00307447	0.00157338	0.00199295	8.8646e-05
ENSG00000124749.12	COL21A1	325.903	234.85	0.162256	0.000103602	0.000851292	0.00149541	8.88633e-05
ENSG00000184371.9	CSF1	896.622	710.478	0.209966	0.000323859	0.00116939	0.00145484	8.89346e-05
ENSG00000204371.7	EHMT2	3025.58	3660.5	0.0424428	0.000163433	0.00285675	0.000653057	8.89732e-05
ENSG00000172350.5	ABCG4	575.396	802.999	0.195677	0.00362074	0.00246466	0.00145779	8.89758e-05
ENSG00000095794.15	CREM	1226.1	792.914	0.106605	0.00733419	0.00066231	0.000121858	8.96711e-05
ENSG00000173818.12	ENDOV	717.049	851.76	0.02109	1.79826e-06	0.00114685	0.000455525	8.96957e-05
ENSG00000072210.14	ALDH3A2	2600.59	2092.71	0.051519	1.20569e-05	0.000778262	0.000299768	8.972e-05
ENSG00000166927.7	MS4A7	253.404	115.879	0.518015	0.00109713	0.000284838	0.000859448	8.98345e-05
ENSG00000123080.6	CDKN2C	419.125	282.666	0.109881	7.26216e-05	0.00214352	0.000800704	8.98718e-05
ENSG00000185591.5	SP1	1444.15	1063.48	0.103731	1.99436e-05	0.00125937	0.000762881	8.99413e-05
ENSG00000182870.8	GALNT9	2017.57	2506.98	0.230212	0.00915992	0.000840465	0.00211002	9.02039e-05
ENSG00000173465.3	SSSCA1	394.857	469.582	0.0522068	8.47142e-05	0.00176162	0.000801065	9.03259e-05
ENSG00000141646.9	SMAD4	1931.31	1455.97	0.0528889	9.51999e-07	0.000732067	0.000310351	9.10696e-05
ENSG00000164181.9	ELOVL7	1363.97	910.916	0.171152	0.0001259	0.000454869	0.000483697	9.13082e-05
ENSG00000159216.13	RUNX1	218.718	110.93	0.417024	9.22432e-06	0.00132637	0.000888848	9.13169e-05
ENSG00000059588.5	TARBP1	2182.03	3349.38	0.115727	5.54191e-06	0.00084728	0.000416026	9.18124e-05
ENSG00000152518.5	ZFP36L2	2114.52	1112.2	0.229919	1.01127e-05	0.00129693	0.00035312	9.19079e-05
ENSG00000171843.11	MLLT3	1039.08	830.586	0.0336181	4.3268e-06	0.0016143	0.000292481	9.27086e-05
ENSG00000143815.10	LBR	772.905	617.007	0.107786	0.00829772	0.00121773	0.00325252	9.3128e-05
ENSG00000113140.6	SPARC	11485.5	7602.45	0.231226	0.00238842	0.000257564	0.000555765	9.34185e-05
ENSG00000164742.10	ADCY1	6729.55	8966.53	0.211131	0.000545563	0.00209389	0.000972605	9.38082e-05
ENSG00000082898.12	XPO1	5648.22	4327.84	0.0557063	1.48623e-05	0.00142128	0.000279202	9.38568e-05
ENSG00000113658.12	SMAD5	1255.19	938.624	0.100069	3.74267e-05	0.000702901	0.000560539	9.38936e-05
ENSG00000143546.5	S100A8	474.77	96.9391	1.4909	2.01297e-06	0.00113848	0.00161143	9.41198e-05
ENSG00000138379.4	MSTN	68.4447	45.1275	0.125337	2.00952e-05	0.000834306	0.00022045	9.43777e-05
ENSG00000111269.2	CREBL2	3299.36	2559.06	0.0382991	2.78532e-05	0.000724925	0.000175937	9.44719e-05
ENSG00000101220.13	C20orf27	725.967	933.529	0.114389	0.0191088	0.000590954	0.00024391	9.50378e-05
ENSG00000139112.6	GABARAPL1	9825.33	12782.3	0.0899731	7.27558e-05	0.000733306	0.000552785	9.50615e-05
ENSG00000081760.12	AACS	1855.92	2358.01	0.0862427	0.000964612	0.000880336	0.000758557	9.52586e-05
ENSG00000182149.14	IST1	3387.83	3133.57	0.0225276	0.00944404	0.000568483	0.00454189	9.58644e-05
ENSG00000142347.12	MYO1F	334.159	211.811	0.240153	4.97165e-05	0.000817296	0.00123317	9.59705e-05
ENSG00000112378.10	PERP	581.601	257.081	0.26203	2.88198e-05	0.00235279	0.000586363	9.61659e-05
ENSG00000114107.4	CEP70	788.675	646.697	0.0353577	8.21481e-05	0.000740822	0.000235986	9.68365e-05
ENSG00000133065.6	SLC41A1	2155.04	1690.36	0.0583149	4.41279e-07	0.00118871	0.0004038	9.74966e-05
ENSG00000243766.3	HOTTIP	1.04061	0.02021	3.72842	8.2402e-08	0.00328518	0.00143288	9.79879e-05
ENSG00000185189.11	NRBP2	3455.21	5444.78	0.0796728	0.000204531	0.000561157	0.000156553	9.80522e-05
ENSG00000197177.10	GPR123	1529.48	2031.09	0.170685	0.000886869	0.00120746	0.000797348	9.8111e-05
ENSG00000173068.13	BNC2	131.836	31.7967	0.732883	3.2883e-05	0.00768713	0.000959211	9.84961e-05
ENSG00000198794.7	SCAMP5	11527.8	14200.7	0.0962571	0.000712296	0.00101058	0.00105063	9.85924e-05
ENSG00000235665.1	LINC00298	33.1092	22.5773	0.171996	0.000100495	0.00105441	0.000236617	9.85934e-05
ENSG00000198853.7	RUSC2	4610.02	5864.48	0.0607296	0.000391383	0.00174019	0.000555997	9.8733e-05
ENSG00000111961.12	SASH1	4400.4	2988.81	0.128803	4.96688e-06	0.00152051	0.00041465	9.88026e-05
ENSG00000126778.6	SIX1	122.754	11.6729	1.08834	2.1834e-05	0.00179292	0.0020124	9.9236e-05
ENSG00000092820.13	EZR	5711.18	3404.29	0.216764	3.69684e-06	0.00238263	0.00045583	9.97969e-05
ENSG00000188730.3	VWC2	142.151	192.478	0.185323	0.00322187	0.000595148	0.0012003	9.98758e-05
ENSG00000114948.8	ADAM23	3322.11	4386.32	0.124788	0.00299236	0.00205518	0.00107277	9.9935e-05
ENSG00000090565.11	RAB11FIP3	3444.31	4153.57	0.0473948	0.000334926	0.00252031	0.000666694	0.00010012
ENSG00000153207.10	AHCTF1	1695.88	1286.31	0.0521825	4.17977e-06	0.00057222	0.000208653	0.000100306
ENSG00000072062.9	PRKACA	3516.85	4226.84	0.0501098	0.000326649	0.0011542	0.000552084	0.000100418
ENSG00000129493.10	HEATR5A	765.584	604.654	0.123677	0.00218986	0.00177746	0.00166532	0.000100909
ENSG00000162819.7	BROX	1586.48	1380.6	0.042155	0.0025011	0.00110829	0.00113811	0.000100989
ENSG00000150594.5	ADRA2A	245.839	307.002	0.150456	0.00178145	0.0011922	0.00162745	0.000101005
ENSG00000151948.7	GLT1D1	814.045	1090.88	0.169814	0.000307428	0.00124083	0.000758694	0.000101173
ENSG00000067167.3	TRAM1	1160.68	805.258	0.133784	3.14867e-05	0.000964666	0.000636022	0.000101958
ENSG00000084093.11	REST	344.919	246.231	0.191257	0.00119724	0.0012723	0.00147086	0.000102603
ENSG00000198576.2	ARC	595.799	1058.21	0.397148	0.0302742	0.00106246	0.00115326	0.000102763
ENSG00000167785.4	ZNF558	544.69	433.442	0.0578956	3.77423e-05	0.000861825	0.000563501	0.000102842
ENSG00000172782.7	FADS6	164.748	237.887	0.256958	0.00124349	0.00150378	0.000941486	0.00010307
ENSG00000171603.12	CLSTN1	21732.2	25925.8	0.0724537	0.0022854	0.0016811	0.00163109	0.000103676
ENSG00000111886.9	GABRR2	13.4799	5.19947	0.749385	9.27687e-06	0.00226022	0.000579977	0.000103683
ENSG00000178802.13	MPI	1265.37	1567.6	0.0280541	4.06555e-06	0.000658991	0.000189558	0.000104425
ENSG00000089876.7	DHX32	670.009	561.519	0.0280838	3.08783e-05	0.0012865	0.000337922	0.000104446
ENSG00000152192.5	POU4F1	13.0345	5.50221	0.600649	1.49127e-07	0.00156621	0.000411564	0.00010465
ENSG00000103043.10	VAC14	1126.68	1356.12	0.029504	3.47034e-05	0.00133229	0.000343408	0.000104965
ENSG00000163046.11	ANKRD30BL	48.1795	66.5375	0.200991	0.000207596	0.000832046	0.000756214	0.000104994
ENSG00000251600.1	RP11-673E1.1	20.9192	33.4797	0.4784	0.00116532	0.000851123	0.00089184	0.000105083
ENSG00000256537.1	RP11-785H5.1	4.0644	8.39576	0.321713	5.1193e-05	0.00144243	0.000525009	0.000105144
ENSG00000130224.10	LRCH2	657.673	482.732	0.0790221	0.000227495	0.00133378	0.000261013	0.000105892
ENSG00000197106.6	SLC6A17	4980.83	7536.4	0.260874	0.000468391	0.00106913	0.000718297	0.000106217
ENSG00000225930.3	DKFZP434L187	4.21358	1.31452	2.05815	0.002931	0.000467146	0.000389473	0.00010628
ENSG00000000003.10	TSPAN6	482.88	340.523	0.186586	0.000963171	0.0007508	0.00169239	0.000106295
ENSG00000082146.8	STRADB	980.267	843.977	0.0307028	0.0126939	0.00135981	0.00154134	0.000106573
ENSG00000232884.2	AF127936.3	7.58373	2.97355	0.889311	0.000160089	0.00149703	0.000874297	0.000106796
ENSG00000111783.8	RFX4	1248.67	931.528	0.236303	3.68925e-06	0.000780703	0.000955712	0.000107682
ENSG00000164949.3	GEM	424.419	184.169	0.401571	4.14121e-06	0.00525738	0.000338834	0.000108164
ENSG00000183688.4	FAM101B	492.931	338.226	0.125929	7.30498e-05	0.00131609	0.000299703	0.000108479
ENSG00000042980.8	ADAM28	390.736	169.855	0.385609	0.000170232	0.000865808	0.000954947	0.000108789
ENSG00000177464.4	GPR4	366.168	150.576	0.499482	7.96378e-06	0.000883302	0.000323181	0.000108955
ENSG00000129675.11	ARHGEF6	1568.52	1189.77	0.0928963	4.09301e-06	0.000879039	0.000524272	0.000109154
ENSG00000182308.5	DCAF4L1	42.1313	28.4389	0.155156	0.000316348	0.00119315	0.000537541	0.000109443
ENSG00000164604.7	GPR85	572.134	743.417	0.0740171	6.60605e-05	0.00124592	0.000623668	0.00010961
ENSG00000145916.14	RMND5B	1201.8	1369.35	0.022156	3.58809e-05	0.00106687	0.000426111	0.000109687
ENSG00000168539.3	CHRM1	1923.26	2577.39	0.292059	0.000514503	0.00154118	0.00120975	0.000109706
ENSG00000042429.6	MED17	761.934	664.233	0.0290205	0.000233299	0.00191018	0.000580074	0.000109858
ENSG00000116678.14	LEPR	1057.21	356.521	0.35084	0.000220699	0.00245453	0.000829238	0.000109872
ENSG00000071967.7	CYBRD1	2852.91	1615.49	0.246645	6.32062e-06	0.00160029	0.000402	0.000110002
ENSG00000100577.14	GSTZ1	252.23	400.905	0.119264	4.97773e-06	0.0010076	0.000210257	0.000110081
ENSG00000113732.4	ATP6V0E1	1685.18	1021.46	0.137101	1.56833e-05	0.00107742	0.000404514	0.000110413
ENSG00000180198.11	RCC1	268.839	158.291	0.114583	1.79379e-05	0.00292037	0.000847371	0.000111254
ENSG00000159399.5	HK2	323.719	183.431	0.33821	1.85611e-05	0.00116561	0.000696311	0.000111288
ENSG00000120738.7	EGR1	1241.53	2243.59	0.424911	0.00878682	0.000841763	0.00064189	0.000111808
ENSG00000111737.7	RAB35	1195.22	1344.57	0.0296406	0.000715472	0.000695507	0.000534541	0.000111823
ENSG00000205959.3	RP11-689P11.2	128.629	251.167	0.169929	9.0531e-07	0.000831437	0.000260885	0.000111942
ENSG00000101204.11	CHRNA4	735.368	993.038	0.0974068	0.000156794	0.000678883	0.0003804	0.000112121
ENSG00000205710.3	C17orf107	122.673	187.89	0.231194	0.000132016	0.00165032	0.00102189	0.000112377
ENSG00000196954.8	CASP4	269.419	114.515	0.293984	6.14879e-06	0.000416302	0.000297736	0.000112699
ENSG00000125257.9	ABCC4	282.05	162.044	0.247588	5.74487e-05	0.000885042	0.000415563	0.000112849
ENSG00000198668.6	CALM1	75824.7	86975.4	0.0511361	0.000347444	0.00123309	0.000915591	0.000113113
ENSG00000179431.5	FJX1	397.483	534.982	0.0942178	1.99261e-05	0.00102989	0.000654347	0.000113177
ENSG00000164761.4	TNFRSF11B	344.91	81.2185	0.933537	6.43805e-06	0.00206621	0.000558119	0.000114903
ENSG00000168564.5	CDKN2AIP	795.885	631.873	0.0463086	0.000114952	0.00146837	0.00047345	0.00011509
ENSG00000123374.6	CDK2	233.065	115.887	0.321109	1.53362e-06	0.000885394	0.00040746	0.000115364
ENSG00000164292.8	RHOBTB3	5176.88	3593.3	0.188959	3.72802e-06	0.00106863	0.000910635	0.000115369
ENSG00000183036.6	PCP4	734.252	1329.51	0.368159	0.0858658	0.00108909	0.00257462	0.000115388
ENSG00000228903.2	RASA4CP	268.146	326.081	0.0376223	6.36129e-05	0.00238801	0.000752604	0.000115388
ENSG00000121753.8	BAI2	7045.58	8961.94	0.0800485	0.00021663	0.00259826	0.00121381	0.000115767
ENSG00000163257.6	DCAF16	756.967	1095.77	0.0880323	1.74322e-05	0.000640648	0.000173863	0.000115816
ENSG00000163131.5	CTSS	447.168	212.071	0.3485	0.000417078	0.000364739	0.000356669	0.000116041
ENSG00000105696.4	TMEM59L	9837.42	12858.1	0.100549	0.000149961	0.00166196	0.00100489	0.000116193
ENSG00000135341.13	MAP3K7	2117.15	1745.38	0.0497917	0.000850067	0.00243269	0.00072537	0.000116451
ENSG00000171067.6	C11orf24	433.065	600.548	0.0800976	0.000237647	0.000838517	0.000304043	0.000116711
ENSG00000145780.6	FEM1C	1412.81	1107.14	0.0533859	6.13745e-05	0.00126027	0.000389392	0.000117056
ENSG00000134762.12	DSC3	36.13	1.71961	5.90158	5.41912e-07	0.018622	0.00175531	0.000117198
ENSG00000131931.4	THAP1	383.033	274.197	0.0703817	4.13859e-05	0.00110039	0.000326091	0.000117305
ENSG00000163380.11	LMOD3	16.2078	24.618	0.15645	1.09837e-05	0.00105899	0.000415264	0.000117385
ENSG00000170677.5	SOCS6	811.742	587.217	0.0992245	0.000116135	0.00171653	0.000769885	0.000117664
ENSG00000116473.10	RAP1A	2894.78	2091.05	0.0787771	0.00180291	0.000634151	0.000585981	0.000117665
ENSG00000175658.3	DRD5P2	5.89788	12.0568	0.516316	9.24843e-05	0.000918179	0.000487503	0.000117954
ENSG00000158258.10	CLSTN2	298.478	490.315	0.273282	8.52593e-05	0.0020253	0.000796097	0.000118285
ENSG00000114698.10	PLSCR4	1666.32	1036	0.243132	7.4357e-06	0.000431261	0.000794605	0.000118631
ENSG00000164941.9	INTS8	935.328	735.882	0.0383046	7.04524e-06	0.000648657	0.000255332	0.000118719
ENSG00000204248.6	COL11A2	525.055	873.959	0.139521	0.00206357	0.000505933	0.000294197	0.000118947
ENSG00000135457.5	TFCP2	979.456	1170.69	0.0202619	5.50286e-06	0.0011186	0.000246192	0.000119709
ENSG00000178531.4	CTXN1	3497.28	5305.82	0.304319	3.5762e-05	0.00160171	0.000669034	0.000119906
ENSG00000243836.1	WDR86-AS1	126.673	13.8346	1.14334	5.48949e-05	0.0186428	0.0020609	0.000119932
ENSG00000130193.7	THEM6	697.817	908.639	0.0453375	2.7525e-05	0.00232736	0.00060576	0.000120127
ENSG00000178363.3	CALML3	4.908	7.50538	0.350749	0.000713265	0.00123148	0.000982891	0.00012121
ENSG00000261472.1	RP11-467I17.1	3.86619	0.445207	3.15987	1.42496e-06	0.000671156	0.000670608	0.000121215
ENSG00000198892.6	SHISA4	2027.37	2720	0.0540956	3.13127e-05	0.00404047	0.000538322	0.000121462
ENSG00000132821.7	VSTM2L	2625.92	3323.49	0.218494	0.00134217	0.00119123	0.00121021	0.00012153
ENSG00000121905.5	HPCA	3873.47	5020.41	0.188062	0.00157285	0.000785992	0.00104669	0.00012157
ENSG00000167081.11	PBX3	414.202	335.394	0.143084	0.0204878	0.00152357	0.00513707	0.000122055
ENSG00000155307.13	SAMSN1	135.768	63.6333	0.334831	0.000103032	0.00052705	0.000272964	0.000122281
ENSG00000120594.11	PLXDC2	344.444	224.71	0.230112	0.000402445	0.000863841	0.00151381	0.000122453
ENSG00000101463.5	SYNDIG1	1270.53	1590.66	0.0480579	9.77609e-06	0.000866361	0.000344076	0.000122891
ENSG00000135069.9	PSAT1	4977.18	3786.4	0.141006	0.00109214	0.00401713	0.00174829	0.000123203
ENSG00000051009.6	FAM160A2	854.679	1099.37	0.0228653	2.31107e-06	0.000971126	0.00024778	0.000123251
ENSG00000235618.2	FAM21EP	30.4358	40.9825	0.0834297	5.74747e-05	0.00193003	0.000502051	0.000123651
ENSG00000241399.2	CD302	820.617	469.913	0.143617	4.31166e-06	0.00112068	0.000296421	0.000123823
ENSG00000158201.5	ABHD3	487.333	365.054	0.10272	2.83488e-05	0.00192049	0.000664998	0.000124066
ENSG00000109911.13	ELP4	458.599	320.094	0.0648515	1.28119e-05	0.000996354	0.000393376	0.000124067
ENSG00000163623.5	NKX6-1	21.4125	10.7016	0.310699	0.000263796	0.00239681	0.000415697	0.00012447
ENSG00000159259.6	CHAF1B	150.984	195.069	0.0957193	0.000111611	0.00118528	0.000605573	0.000124574
ENSG00000152931.6	PART1	264.617	355.359	0.315783	0.00117213	0.000684524	0.000576475	0.000124777
ENSG00000145832.8	SLC25A48	627.177	349.2	0.260419	0.00113484	0.000638511	0.000340163	0.000125136
ENSG00000176018.8	LYSMD3	624.784	461.648	0.0857058	1.46879e-05	0.00149489	0.000405467	0.000125476
ENSG00000138448.7	ITGAV	4154.59	3009.1	0.150668	0.000338248	0.00134839	0.000683406	0.00012562
ENSG00000236404.4	VLDLR-AS1	63.5918	89.2303	0.129414	1.17512e-05	0.000774469	0.000456704	0.0001258
ENSG00000125864.7	BFSP1	103.799	135.965	0.147877	2.47564e-05	0.00107608	0.000885862	0.000126167
ENSG00000197363.5	ZNF517	529.181	675.961	0.0374216	2.40255e-05	0.0026431	0.00062783	0.000126223
ENSG00000182376.2	RP5-1142A6.8	14.324	27.2293	0.351025	2.54619e-06	0.0023952	0.000665894	0.000126437
ENSG00000137216.14	TMEM63B	1649.38	2024.86	0.0488035	0.000272347	0.00118469	0.000849501	0.000126898
ENSG00000118418.10	HMGN3	3269.74	2297.07	0.0829235	3.44554e-05	0.00178951	0.000546284	0.000126976
ENSG00000159248.4	GJD2	102.556	139.237	0.207946	0.00189816	0.00119736	0.00100244	0.000127059
ENSG00000182180.9	MRPS16	1064.04	1269.81	0.0336107	7.21299e-06	0.00122454	0.00033089	0.000127605
ENSG00000135480.10	KRT7	5.25401	11.7133	0.641595	0.000553852	0.0010587	0.00103253	0.000127947
ENSG00000233854.1	POU6F2-AS2	2.87447	0.951116	0.883008	0.000114218	0.000709043	0.000468366	0.000128141
ENSG00000018408.10	WWTR1	1183.17	622.026	0.255061	3.10689e-05	0.0005881	0.000325425	0.000129135
ENSG00000131013.3	PPIL4	667.954	522.102	0.0568116	0.000423802	0.00258818	0.00100515	0.000129237
ENSG00000101574.9	METTL4	379.998	317.532	0.0411615	0.000179598	0.00179476	0.000445828	0.000129713
ENSG00000185730.3	ZNF696	256.164	334.171	0.0402125	2.30272e-05	0.00168465	0.00041439	0.000129829
ENSG00000139644.8	TMBIM6	15811.2	13793.1	0.0315148	0.000156171	0.00167064	0.00181515	0.00013057
ENSG00000249138.1	SLED1	9.5173	2.06206	2.73009	0.000257767	0.00158489	0.0014704	0.000130629
ENSG00000135439.7	AGAP2	5651.1	8247.29	0.220594	0.000235727	0.00257825	0.00104954	0.000130686
ENSG00000083444.12	PLOD1	1566.03	1309.74	0.0596869	0.000473128	0.000882093	0.00106391	0.000130775
ENSG00000204420.4	C6orf25	10.0612	5.13855	0.504276	3.23723e-05	0.000810713	0.000435205	0.000130951
ENSG00000158615.8	PPP1R15B	1491.89	1247.19	0.0402653	0.000500957	0.000845058	0.000656756	0.000132649
ENSG00000132205.6	EMILIN2	138.592	90.7464	0.17514	0.000170372	0.000880599	0.002024	0.000132747
ENSG00000101222.8	SPEF1	222.431	319.172	0.21189	0.000127513	0.00110971	0.00114217	0.000132877
ENSG00000149927.13	DOC2A	3068.11	3885.92	0.154179	0.00172465	0.00145562	0.00139198	0.000133491
ENSG00000186212.2	SOWAHB	209.906	368.086	0.484262	0.000109193	0.000764869	0.000500696	0.000133666
ENSG00000233995.1	KB-67B5.12	2.62713	0.505807	1.57601	1.10676e-05	0.00215925	0.000979222	0.000134115
ENSG00000251493.2	FOXD1	4.85759	1.01168	1.78402	8.88646e-05	0.00107088	0.000434205	0.000134762
ENSG00000226490.1	AC138647.1	10.8581	23.572	0.619471	1.15627e-05	0.00321023	0.00113651	0.000134949
ENSG00000188290.6	HES4	223.864	342.524	0.18242	1.24311e-05	0.00111152	0.000753786	0.000135263
ENSG00000234584.1	AC019186.1	15.3151	6.87717	0.447892	5.43833e-05	0.00319194	0.000647148	0.000135681
ENSG00000196666.3	FAM180B	6.14613	14.6813	0.544803	0.000265918	0.000761281	0.000218871	0.000135824
ENSG00000100360.10	IFT27	991.347	1274.74	0.0404848	2.87085e-05	0.00151607	0.000359829	0.00013598
ENSG00000089847.8	ANKRD24	1933.62	2762.72	0.173862	0.000391695	0.0018418	0.000945157	0.000136526
ENSG00000138685.7	FGF2	1693.85	1068.66	0.277327	2.13388e-05	0.000701679	0.000542204	0.0001366
ENSG00000102218.5	RP2	187.846	135.494	0.138588	0.000419295	0.00074618	0.000865612	0.000137022
ENSG00000198346.6	ZNF813	68.9939	48.5236	0.13921	0.0001457	0.00131308	0.0012288	0.000137473
ENSG00000236714.1	AC005592.1	20.716	34.4912	0.368978	0.000589927	0.0013504	0.000927111	0.000137719
ENSG00000090534.13	THPO	96.4163	150.742	0.171548	6.07503e-05	0.00211245	0.00116762	0.000137735
ENSG00000239900.6	ADSL	582.85	647.669	0.017716	2.99492e-05	0.00113478	0.000418915	0.000138754
ENSG00000179044.11	EXOC3L1	56.7095	79.6581	0.111845	4.88763e-05	0.00110931	0.000448388	0.000138824
ENSG00000101972.14	STAG2	2395.51	1843.48	0.0837427	0.000313924	0.00117944	0.0011898	0.000138987
ENSG00000090530.5	LEPREL1	180.12	129.648	0.088183	0.000131804	0.0032145	0.000789133	0.000139077
ENSG00000142973.8	CYP4B1	65.6701	14.1219	0.924057	1.4456e-05	0.00232112	0.000482911	0.000139368
ENSG00000254459.1	RP11-91P24.7	8.02997	5.17722	0.502405	0.00101616	0.001216	0.00197156	0.000139951
ENSG00000251139.1	RP11-701P16.2	2.67663	0.485342	2.56912	8.79147e-06	0.00135465	0.000640372	0.000140151
ENSG00000152620.8	NADK2	2369.58	1789.14	0.0703226	6.77864e-05	0.00195392	0.000604544	0.000140278
ENSG00000125733.13	TRIP10	655.692	307.843	0.224821	1.2243e-07	0.000683796	0.000196553	0.000140331
ENSG00000092199.13	HNRNPC	9299.88	7810.5	0.026474	0.000779702	0.00152002	0.00133512	0.000140445
ENSG00000196510.8	ANAPC7	1462.34	1652	0.0167394	0.000124998	0.00198585	0.000876037	0.000140851
ENSG00000122691.8	TWIST1	141.715	49.6645	0.318358	2.24016e-05	0.000741875	0.000106674	0.000140961
ENSG00000168301.8	KCTD6	1062.48	850.369	0.041167	0.000170001	0.00121214	0.000294265	0.000141025
ENSG00000249700.3	SRD5A3-AS1	66.5688	105.542	0.120233	0.00311471	0.00101594	0.000469291	0.00014106
ENSG00000135185.7	TMEM243	595.358	411.762	0.103402	6.37439e-06	0.00122536	0.000279892	0.00014131
ENSG00000260455.1	CASC14	59.1292	82.1848	0.126124	1.96752e-05	0.0017185	0.000854775	0.000141823
ENSG00000132274.11	TRIM22	706.577	516.047	0.168128	0.000182376	0.00109724	0.000848418	0.000141916
ENSG00000197385.5	ZNF860	21.459	36.2894	0.352889	0.000123374	0.00202956	0.000863729	0.000142029
ENSG00000186162.6	CIDECP	534.194	659.405	0.051661	5.7072e-05	0.00195201	0.000762723	0.00014229
ENSG00000142149.4	HUNK	326.312	451.225	0.211437	0.00165397	0.00121127	0.00112545	0.000142573
ENSG00000169213.6	RAB3B	484.004	814.536	0.330157	6.90304e-05	0.000865906	0.00056335	0.000142776
ENSG00000261799.1	RP11-283I3.6	495.598	422.209	0.048329	0.000107826	0.000809061	0.000540169	0.000144041
ENSG00000203668.1	CHML	694.928	953.164	0.180821	0.000671047	0.00250711	0.0015597	0.000144113
ENSG00000163032.7	VSNL1	30541.2	36375.9	0.176647	0.0102241	0.00142224	0.00167812	0.000144591
ENSG00000183765.16	CHEK2	96.605	57.57	0.203764	0.000181913	0.00105857	0.00032752	0.000145322
ENSG00000196405.8	EVL	6639.62	8327.28	0.0551877	0.000252133	0.00210424	0.0010039	0.000145649
ENSG00000140968.6	IRF8	304.766	142.158	0.483225	8.12593e-05	0.00126098	0.000719817	0.000145977
ENSG00000167513.4	CDT1	57.4003	85.1072	0.132344	4.85748e-05	0.00080974	0.000334231	0.000146066
ENSG00000108510.5	MED13	2059.27	1560.62	0.0663344	9.24355e-05	0.000935793	0.000373966	0.000146082
ENSG00000187546.9	AGMO	18.3883	13.6912	0.411786	0.0208267	0.000627532	0.0152831	0.000146122
ENSG00000139350.7	NEDD1	244.457	179.383	0.138718	0.000311407	0.00157307	0.000939186	0.00014635
ENSG00000185504.12	C17orf70	608.709	916.758	0.116742	0.00359886	0.000775226	0.00017691	0.00014652
ENSG00000185432.10	METTL7A	6308.11	4135.31	0.170935	6.29354e-07	0.000870244	0.000442695	0.000146837
ENSG00000137038.7	TMEM261	981.984	1165.61	0.028456	1.80338e-06	0.000807216	0.000401048	0.000147445
ENSG00000244215.1	RP11-88I21.2	2.27991	4.75331	0.421779	0.0001277	0.00169192	0.000807904	0.000147646
ENSG00000135111.10	TBX3	275.025	144.771	0.306583	0.000106048	0.00056658	0.000156032	0.00014773
ENSG00000250292.1	RP11-451F20.1	0.19836	1.13314	1.20892	0.00173263	0.00842242	0.00247499	0.000148347
ENSG00000011083.4	SLC6A7	1790.05	2573.14	0.312145	0.00360542	0.00231151	0.00208418	0.000148619
ENSG00000174130.8	TLR6	64.6889	34.7297	0.433492	0.000355479	0.00137201	0.000975809	0.000148742
ENSG00000264569.1	RP13-650J16.1	36.084	21.8074	0.265999	0.000171301	0.000667926	0.000345353	0.000148864
ENSG00000076053.6	RBM7	383.725	286.872	0.0901717	0.00119131	0.00105802	0.000568424	0.000149263
ENSG00000164654.11	MIOS	792.684	653.8	0.0225126	1.27965e-05	0.000913305	0.000298658	0.000149391
ENSG00000178342.4	KCNG2	20.5723	35.4246	0.206807	1.29644e-05	0.00110274	0.000549871	0.000149665
ENSG00000236069.1	RP5-1011O1.3	5.60127	0.384292	4.02153	1.27227e-07	0.00645499	0.00230073	0.000149835
ENSG00000177628.10	GBA	821.707	1044.07	0.0530159	1.31633e-05	0.00134947	0.000490357	0.000151379
ENSG00000137509.5	PRCP	2589.66	1775.27	0.0893205	1.8026e-06	0.00105387	0.000324258	0.000151468
ENSG00000111790.9	FGFR1OP2	5040.49	3580.44	0.0791704	3.30433e-05	0.00132838	0.000318767	0.000151779
ENSG00000187187.9	ZNF546	256.8	243.117	0.0228524	0.000262685	0.000628078	0.00133956	0.000151955
ENSG00000147883.9	CDKN2B	123.073	89.9968	0.0837513	4.98477e-05	0.00148221	0.00117263	0.000152606
ENSG00000108654.7	DDX5	18398.2	15334	0.048124	0.000671507	0.000788007	0.000578444	0.000154086
ENSG00000197771.8	MCMBP	945.86	789.626	0.0465009	0.000394501	0.000943245	0.00113418	0.000154107
ENSG00000100678.14	SLC8A3	544.447	683.681	0.0997556	0.000837833	0.00199187	0.00115271	0.00015465
ENSG00000170178.5	HOXD12	1.43677	0.0202445	4.29139	2.98743e-10	1	0.00293071	0.000155088
ENSG00000165632.7	TAF3	611.867	479.17	0.0325833	1.70177e-05	0.00107198	0.000489644	0.00015618
ENSG00000135974.5	C2orf49	1016.79	807.326	0.0439711	2.72318e-05	0.00101987	0.000405687	0.000157065
ENSG00000224138.1	AC000123.4	41.5827	28.2343	0.155111	0.00091325	0.00143041	0.00108472	0.000157326
ENSG00000226950.2	DANCR	1140.97	823.189	0.0383029	3.96615e-06	0.00196528	0.000423113	0.000157576
ENSG00000085721.8	RRN3	1356.91	1121.35	0.031392	1.60342e-05	0.000711263	0.000282596	0.000157777
ENSG00000153162.8	BMP6	300.822	108.708	0.365793	1.26627e-05	0.00293627	0.00068465	0.000157839
ENSG00000168546.6	GFRA2	1059.99	1401.75	0.247312	0.00343328	0.00121987	0.00147701	0.000157874
ENSG00000235091.1	WI2-85898F10.1	2.82604	6.15039	0.463326	9.98901e-06	0.00189949	0.00112298	0.000158088
ENSG00000258943.1	RP11-696D21.2	8.02836	4.14762	0.673933	0.00028332	0.00110395	0.000466372	0.000158713
ENSG00000167778.4	SPRYD3	6124.09	7837.48	0.0888369	0.000183413	0.00123222	0.000739558	0.000158764
ENSG00000158792.11	SPATA2L	385.781	507.696	0.126332	2.26768e-05	0.00243408	0.00188879	0.000158819
ENSG00000102699.5	PARP4	574.975	464.549	0.131634	0.00266376	0.0013419	0.00561711	0.000159475
ENSG00000173210.15	ABLIM3	1044.95	1349.68	0.0903666	0.00301339	0.000919154	0.000294896	0.000159522
ENSG00000254415.3	SIGLEC14	33.7553	23.4658	0.719955	0.00482698	0.00103286	0.00645241	0.000159923
ENSG00000127616.12	SMARCA4	2982.86	3826.07	0.0587047	4.54242e-05	0.00207646	0.000537059	0.000159983
ENSG00000103021.5	CCDC113	531.06	714.394	0.103147	7.75676e-05	0.000656358	0.000365523	0.000160028
ENSG00000131711.10	MAP1B	29736.2	40758.5	0.118626	0.000287479	0.00182554	0.000891531	0.000161
ENSG00000156162.12	DPY19L4	947.538	767.449	0.109773	0.00296043	0.00196955	0.00187753	0.000161091
ENSG00000145022.4	TCTA	1241.25	1501.6	0.0466136	0.000633173	0.00211863	0.000623337	0.00016172
ENSG00000118520.8	ARG1	29.8393	15.2502	0.238275	0.000177978	0.000946557	0.000654587	0.000162093
ENSG00000123965.12	PMS2P5	107.459	143.001	0.11609	1.8954e-05	0.000853636	0.000463047	0.000162566
ENSG00000112739.12	PRPF4B	2703.47	2108.74	0.0574138	4.93314e-05	0.000977447	0.000447342	0.000162938
ENSG00000154589.2	LY96	84.9629	43.2885	0.311921	0.00018027	0.000863682	0.000584894	0.000163047
ENSG00000101040.15	ZMYND8	3228.12	2528.6	0.0412885	4.7001e-06	0.00240555	0.000584048	0.000163973
ENSG00000170439.5	METTL7B	141.865	78.8398	0.271586	4.34299e-07	0.00214188	0.00066033	0.000164041
ENSG00000206532.2	RP11-553A10.1	15.8138	23.1804	0.293794	0.000149251	0.00121115	0.000866049	0.000164192
ENSG00000179152.14	TCAIM	1033.95	843.492	0.0347185	4.82762e-05	0.000681497	0.000335675	0.000164218
ENSG00000157168.13	NRG1	107.808	173.474	0.243608	0.000268589	0.00137669	0.000573136	0.000165338
ENSG00000180176.10	TH	10.9555	22.7964	0.528422	0.00434763	0.000617061	0.000710616	0.00016539
ENSG00000140406.2	MESDC1	504.608	658.578	0.0402237	4.40585e-05	0.00118991	0.000440497	0.000165403
ENSG00000133424.15	LARGE	1820.56	2371.27	0.114799	0.000415939	0.00134321	0.00115461	0.000165578
ENSG00000269883.1	RP11-463C8.7	40.3987	57.2684	0.258445	0.000412908	0.00157912	0.000910496	0.00016684
ENSG00000141252.15	VPS53	2397.09	3085.05	0.0611529	0.00235244	0.00160607	0.000909231	0.000167268
ENSG00000254887.1	CTC-378H22.1	3.37028	1.3551	1.32225	0.000856032	0.00243905	0.00355609	0.000167804
ENSG00000196247.7	ZNF107	223.978	171.854	0.120591	0.00118252	0.00171372	0.00129018	0.000168575
ENSG00000254126.2	CD8BP	5.30342	12.4415	0.4746	1.59628e-05	0.00247965	0.000794275	0.000168747
ENSG00000197444.5	OGDHL	2431.06	3199.72	0.114541	0.00210471	0.00244429	0.00144492	0.000168884
ENSG00000162408.10	NOL9	546.251	728.631	0.0465625	0.000116537	0.00197458	0.000480291	0.000168941
ENSG00000114127.6	XRN1	1207.56	879.274	0.0978207	4.80766e-05	0.0015466	0.000650145	0.000169326
ENSG00000187800.9	PEAR1	324.507	169.853	0.228539	9.96638e-05	0.000676588	0.000230275	0.000169379
ENSG00000127838.9	PNKD	2889.11	3818.84	0.0670733	0.000423792	0.000955524	0.000563591	0.000169493
ENSG00000147606.4	SLC26A7	79.3522	11.6499	0.935097	1.1555e-05	0.0211368	0.000814072	0.000169805
ENSG00000155749.8	ALS2CR12	88.1718	65.5402	0.171434	0.00122175	0.00197284	0.000609183	0.000169842
ENSG00000111713.2	GYS2	22.8989	15.1903	0.20755	0.000118	0.00164478	0.000537501	0.000170007
ENSG00000243753.1	HLA-L	124.957	163.232	0.0803225	0.00470972	0.00223681	0.000758198	0.000170097
ENSG00000070731.5	ST6GALNAC2	71.5756	45.8189	0.365551	0.00421422	0.000967661	0.00421733	0.0001702
ENSG00000099814.11	CEP170B	3657.17	5225.93	0.15567	0.000211404	0.00350991	0.00119591	0.00017071
ENSG00000063322.8	MED29	2655.18	3157.78	0.0345085	1.05404e-05	0.00113753	0.000415357	0.000170763
ENSG00000180667.6	YOD1	921.061	700.059	0.0874062	0.000303233	0.000872058	0.000423817	0.000170779
ENSG00000165449.7	SLC16A9	980.238	556.805	0.358604	9.45807e-06	0.00162181	0.000623324	0.000170827
ENSG00000258736.1	RP11-982M15.7	7.18806	14.342	0.500952	9.09817e-06	0.00276951	0.00115437	0.000171369
ENSG00000181016.5	LSMEM1	219.119	124.144	0.17098	1.13193e-05	0.00520365	0.00163658	0.000172342
ENSG00000161813.16	LARP4	1351.03	1107.41	0.050204	6.11619e-05	0.000863677	0.00035765	0.000172482
ENSG00000181027.6	FKRP	690.172	829.252	0.039607	0.000150575	0.0012907	0.000513401	0.000172859
ENSG00000205054.2	LINC01121	5.35262	1.39576	1.37222	0.000166076	0.00207848	0.000441814	0.000172924
ENSG00000149679.7	CABLES2	512.011	635.491	0.0549153	0.000688752	0.00128707	0.000743525	0.000173025
ENSG00000163817.11	SLC6A20	433.282	66.8139	0.576276	8.44472e-07	0.00679916	0.00387582	0.000173772
ENSG00000165806.15	CASP7	428.393	261.886	0.160562	2.40422e-06	0.00140096	0.000481491	0.000173826
ENSG00000220008.2	LINGO3	76.73	122.53	0.220932	0.0140419	0.00225442	0.000795308	0.000174024
ENSG00000072195.10	SPEG	1994.83	2809.11	0.119973	0.00132933	0.00606324	0.00149542	0.000175053
ENSG00000226124.2	FTCDNL1	23.2951	44.7398	0.287649	2.07001e-06	0.00257055	0.000527061	0.000175776
ENSG00000258754.3	CTD-3049M7.1	12.8869	21.9686	0.224488	0.00061933	0.00173116	0.000827565	0.000176744
ENSG00000105877.12	DNAH11	45.5877	29.9143	0.542927	0.0128848	0.000737732	0.00803857	0.000176932
ENSG00000214578.4	HMGN2P15	55.1632	28.3605	0.205671	1.3111e-05	0.00954534	0.00117205	0.000177116
ENSG00000114166.7	KAT2B	2909.45	2381.6	0.0906253	0.000431303	0.00140582	0.00212523	0.000178209
ENSG00000174680.5	GRIK1-AS1	37.7704	21.5643	0.240047	4.80589e-05	0.00347026	0.00116705	0.000178249
ENSG00000124942.9	AHNAK	14157.5	7697.77	0.283678	8.93741e-07	0.00104735	0.000430918	0.000178749
ENSG00000111602.7	TIMELESS	265.192	199.831	0.111858	0.000361915	0.00060499	0.00101053	0.000178963
ENSG00000260006.1	RP11-469M7.1	209.77	264.285	0.132011	0.000267143	0.00189586	0.00128879	0.000179481
ENSG00000099960.8	SLC7A4	150.786	221.175	0.213556	0.000140628	0.00201272	0.00116374	0.000179601
ENSG00000215196.4	AC091878.1	91.691	124.71	0.192127	0.00188444	0.00150679	0.00115398	0.000179689
ENSG00000214290.3	COLCA2	184.747	143.84	0.169988	3.75597e-05	0.000927338	0.000631575	0.000179733
ENSG00000230667.4	SETSIP	11.4983	4.26912	0.814846	0.000125024	0.00345765	0.00046445	0.000180332
ENSG00000138794.5	CASP6	166.5	113.138	0.131968	6.76803e-06	0.00110696	0.000488766	0.000180577
ENSG00000158050.4	DUSP2	263.696	338.979	0.151516	0.00555119	0.00153868	0.00158878	0.000180652
ENSG00000163132.6	MSX1	649.971	245.398	0.355163	1.89353e-05	0.00124667	0.000245851	0.000180762
ENSG00000172247.3	C1QTNF4	1046.7	1459.51	0.219501	5.40111e-05	0.00138372	0.00140845	0.000184065
ENSG00000142197.8	DOPEY2	615.421	888.223	0.131965	0.0106041	0.000480327	0.000369593	0.000184324
ENSG00000268996.1	MAN1B1-AS1	7.08931	22.896	0.447632	1.5413e-09	0.00101587	0.000270552	0.000184361
ENSG00000142494.9	SLC47A1	690.435	171.876	0.449169	9.48681e-05	0.00398414	0.000710184	0.000184397
ENSG00000270659.1	RP11-105N14.1	39.1608	25.6271	0.225272	0.000177948	0.00106641	0.000508276	0.000185696
ENSG00000228058.1	RP11-552D4.1	163.004	60.1178	0.585193	3.90588e-05	0.00121136	0.00118861	0.000186563
ENSG00000125503.8	PPP1R12C	3999.08	4872.93	0.0568879	4.01493e-05	0.00219112	0.000894654	0.000186657
ENSG00000153914.11	SREK1	2459.46	1894.5	0.0687538	4.81636e-05	0.00123111	0.000457432	0.000186895
ENSG00000268592.1	RAET1E-AS1	3.27263	27.6937	1.03304	2.54019e-08	0.0136904	0.00267025	0.000187881
ENSG00000167644.7	C19orf33	35.4905	5.66447	1.06064	3.64034e-05	0.00231648	0.000590967	0.000188047
ENSG00000175105.5	ZNF654	590.333	447.186	0.0675946	6.67377e-05	0.00160351	0.000436175	0.000188533
ENSG00000051108.10	HERPUD1	3061.96	2066.79	0.0559726	5.71783e-06	0.00140665	0.000309298	0.000188695
ENSG00000133460.15	SLC2A11	1026.89	1295.14	0.0615804	0.00948663	0.000966959	0.000741207	0.000188829
ENSG00000100280.12	AP1B1	3006.75	3755.92	0.0411394	0.000375453	0.00422381	0.000929471	0.000189004
ENSG00000152137.2	HSPB8	5408.29	4176.6	0.137048	0.000153108	0.00109621	0.000515861	0.000189288
ENSG00000162618.8	ELTD1	436.537	241.661	0.210384	4.68779e-05	0.00102826	0.000492543	0.000189744
ENSG00000139641.8	ESYT1	1327.47	1727.03	0.0565718	0.00149038	0.00122932	0.000640339	0.000190364
ENSG00000254726.2	MEX3A	78.8012	52.2085	0.179566	8.69036e-05	0.00250677	0.00125369	0.000190991
ENSG00000074695.5	LMAN1	1786.25	1388.4	0.0822378	0.000518002	0.00144158	0.00102844	0.000191495
ENSG00000164845.12	FAM86FP	34.3977	57.5688	0.107948	3.99876e-06	0.00127124	0.00052141	0.000193585
ENSG00000244682.3	FCGR2C	55.071	21.9234	0.862952	2.77554e-05	0.00205194	0.00136003	0.000193712
ENSG00000100997.14	ABHD12	3463.26	3986.56	0.0296084	4.68043e-06	0.00144049	0.00081797	0.000193901
ENSG00000159904.7	ZNF890P	14.0753	32.4905	0.478667	6.01875e-06	0.00154492	0.000654901	0.000194286
ENSG00000136169.12	SETDB2	640.234	547.643	0.0174028	1.53264e-05	0.00137626	0.000464429	0.000194748
ENSG00000253540.1	FAM86HP	46.8935	82.9	0.250907	4.16258e-07	0.00164188	0.000773424	0.000195448
ENSG00000147121.11	KRBOX4	784.889	666.423	0.0274001	0.000172489	0.000541255	0.000295953	0.000195467
ENSG00000269959.1	SPACA6P-AS	58.3857	35.9657	0.238981	0.000248233	0.00233344	0.000516844	0.000195504
ENSG00000269124.1	AC007193.10	30.2828	16.6113	0.537983	6.00184e-07	0.000996169	0.000538966	0.000195579
ENSG00000215301.5	DDX3X	6848.04	5592.8	0.041483	5.92467e-05	0.00141373	0.000518506	0.000195821
ENSG00000232934.3	RP11-324O2.3	10.0134	5.36061	0.543354	0.000944827	0.00101987	0.00136514	0.000196261
ENSG00000005194.10	CIAPIN1	1041.49	1263.75	0.0366546	1.39476e-05	0.00126563	0.000852415	0.000196505
ENSG00000169714.12	CNBP	7421.82	6319.71	0.0223306	0.000457806	0.00188648	0.00102819	0.000197408
ENSG00000146233.3	CYP39A1	62.5998	36.3851	0.236634	0.000185406	0.000528434	0.00038965	0.000198465
ENSG00000075884.8	ARHGAP15	74.652	40.8172	0.253262	0.00178462	0.000712906	0.000610537	0.00019906
ENSG00000176884.10	GRIN1	12213.2	17095	0.212299	0.00120192	0.00349962	0.00211278	0.000199113
ENSG00000196557.6	CACNA1H	398.964	615.457	0.196233	0.000136768	0.00488959	0.00230061	0.000199252
ENSG00000151923.13	TIAL1	2063.7	1667.52	0.0737	0.00507559	0.00196107	0.00183756	0.000199595
ENSG00000119139.11	TJP2	2595.35	2130.57	0.230998	0.0141006	0.00108651	0.00545178	0.00020016
ENSG00000136295.10	TTYH3	2953.32	3900.87	0.102839	0.000629261	0.00106282	0.000781823	0.000200363
ENSG00000121766.10	ZCCHC17	1696.32	1955.95	0.0319326	2.68821e-06	0.00120767	0.00072052	0.000200435
ENSG00000159164.5	SV2A	10244.3	12563.2	0.104303	0.00213448	0.00177396	0.00206813	0.00020053
ENSG00000166118.3	SPATA19	0.594739	2.40801	1.66782	0.000571	0.00286409	0.000789145	0.000200683
ENSG00000089356.12	FXYD3	110.551	64.4952	0.266679	1.44398e-05	0.00146548	0.000943214	0.000200734
ENSG00000171766.11	GATM	7437.3	6230.04	0.0971094	0.00292552	0.00206317	0.00516606	0.000200888
ENSG00000013374.11	NUB1	1774.74	1514.42	0.0120873	2.43378e-05	0.00140998	0.000471346	0.000201278
ENSG00000257894.1	RP1-78O14.1	31.6221	2.93257	2.05918	6.11602e-06	0.0128262	0.00246192	0.000202085
ENSG00000113384.9	GOLPH3	2098.14	1778.29	0.0255641	2.75156e-05	0.00140181	0.000455753	0.000202668
ENSG00000158467.12	AHCYL2	3997.01	2666.26	0.123307	1.3102e-05	0.00152524	0.000570074	0.000202903
ENSG00000234056.1	LINC00463	103.041	48.4186	0.423076	0.00323404	0.00120544	0.00193527	0.000203615
ENSG00000189058.4	APOD	12808.5	7603.34	0.264515	0.00090561	0.00165618	0.000836433	0.000204075
ENSG00000247950.2	SEC24B-AS1	36.1347	50.4869	0.091566	0.000302997	0.00116951	0.000487333	0.000206177
ENSG00000149452.11	SLC22A8	134.213	11.186	2.46931	3.25577e-06	0.00483368	0.00110932	0.000206361
ENSG00000151176.3	PLBD2	408.113	772.079	0.187691	1.42128e-06	0.000894721	0.000421538	0.000206736
ENSG00000131459.8	GFPT2	979.602	823.399	0.0625332	2.65483e-05	0.00251201	0.000696363	0.000207845
ENSG00000271347.1	RP11-701H24.7	48.6258	33.7611	0.196866	0.000993469	0.00135042	0.000829564	0.00020808
ENSG00000165238.12	WNK2	2918.09	3716.29	0.112867	0.00294769	0.00242595	0.00202894	0.000208273
ENSG00000136560.9	TANK	844.383	720.843	0.0410666	0.00228818	0.00136053	0.000827357	0.000208478
ENSG00000206013.2	IFITM5	1.33856	0.445124	2.21873	0.00365158	0.00472805	0.00167556	0.000208491
ENSG00000104213.8	PDGFRL	101.716	61.3536	0.17673	0.000218782	0.000822864	0.000510668	0.000209318
ENSG00000163053.6	SLC16A14	707.96	867.449	0.0845188	0.000742056	0.00164271	0.00108731	0.000209676
ENSG00000134884.9	ARGLU1	8485.39	6895.29	0.0652348	0.000632531	0.00333393	0.00098846	0.00020999
ENSG00000119682.11	AREL1	1398.33	1656.97	0.0319019	2.0624e-05	0.0016966	0.000909358	0.000210126
ENSG00000125676.14	THOC2	1541.13	1290.93	0.0392729	0.000599984	0.00143544	0.000800412	0.000210805
ENSG00000153820.8	SPHKAP	468.055	888.633	0.372339	0.00916008	0.00139043	0.000983695	0.000210835
ENSG00000259291.1	RP11-617F23.1	404.019	606.291	0.142862	0.000169066	0.00216135	0.000855244	0.000211017
ENSG00000180233.9	ZNRF2	345.12	245.538	0.0628733	8.25998e-05	0.00086476	0.000373637	0.000213166
ENSG00000131127.9	ZNF141	369.667	310.56	0.0510334	8.07533e-05	0.00107612	0.000773967	0.000213593
ENSG00000149328.10	GLB1L2	489.168	705.084	0.114252	0.000162282	0.00152319	0.000700074	0.000213645
ENSG00000172175.8	MALT1	484.796	340.197	0.0775632	3.07462e-06	0.00135862	0.000576672	0.00021376
ENSG00000068354.10	TBC1D25	713.251	824.804	0.0377402	0.000636572	0.0021571	0.00144234	0.000213899
ENSG00000196935.4	SRGAP1	440.253	351.486	0.110062	5.30052e-06	0.00341097	0.00204406	0.000214494
ENSG00000100227.13	POLDIP3	2476.73	2143.78	0.0357031	0.00114789	0.00158811	0.00121831	0.000214736
ENSG00000116815.11	CD58	162.382	89.3482	0.19791	1.84604e-05	0.00219682	0.00049509	0.00021554
ENSG00000172824.10	CES4A	1849.68	3019.5	0.111674	9.92173e-05	0.000969959	0.000380911	0.000216098
ENSG00000134490.9	TMEM241	259.522	344.241	0.1	0.000224874	0.00143522	0.00096046	0.000216558
ENSG00000130956.9	HABP4	3754.82	4467.46	0.0458624	1.43711e-05	0.00107444	0.000548839	0.000216742
ENSG00000166963.8	MAP1A	25681.2	33893.4	0.11754	0.000518338	0.00240287	0.00166372	0.000216935
ENSG00000050748.12	MAPK9	5548.58	6582.3	0.0746453	0.00106152	0.00228763	0.00192806	0.000217036
ENSG00000186951.12	PPARA	936.558	678.51	0.138145	6.21229e-06	0.00164701	0.000876113	0.000217335
ENSG00000134324.7	LPIN1	3054.16	2648.78	0.0376598	3.95749e-06	0.0011032	0.000519849	0.000217566
ENSG00000152944.4	MED21	1076.57	819.736	0.048823	1.6157e-05	0.00313403	0.000627759	0.00021774
ENSG00000165072.9	MAMDC2	106.369	67.1184	0.183393	0.000246678	0.00173787	0.000678781	0.000217752
ENSG00000137478.10	FCHSD2	1869.92	1425.41	0.0509573	7.14552e-05	0.00239175	0.000912137	0.000218177
ENSG00000104870.8	FCGRT	1215.16	726.076	0.188245	5.38586e-06	0.00202236	0.000918889	0.000218666
ENSG00000148175.8	STOM	5140.49	3186.69	0.222614	6.86349e-06	0.000808542	0.000621496	0.000218767
ENSG00000008735.10	MAPK8IP2	8366.16	10556	0.0931637	0.000738646	0.00211954	0.00141937	0.000219891
ENSG00000234882.1	EIF3EP1	124.009	153.95	0.0747296	0.00036995	0.00267449	0.00139474	0.000220126
ENSG00000134569.5	LRP4	5350.85	3668.93	0.198501	2.19661e-06	0.00174886	0.000702685	0.000220721
ENSG00000075420.8	FNDC3B	417.619	281.389	0.100971	4.35775e-05	0.00146501	0.000450434	0.000221671
ENSG00000267372.1	AC005330.2	207.009	262.674	0.10318	0.000175184	0.00133278	0.000678844	0.000221907
ENSG00000196781.9	TLE1	1978.55	1508.14	0.0541439	8.64542e-05	0.00089478	0.000283662	0.0002222
ENSG00000172086.7	KRCC1	815.75	620.735	0.10035	0.00219539	0.00142192	0.00131996	0.000222454
ENSG00000163297.12	ANTXR2	270.375	147.835	0.19993	3.78232e-05	0.00271403	0.000331535	0.000223008
ENSG00000116747.8	TROVE2	1692.52	1405.71	0.0670093	0.00179961	0.00171099	0.00109277	0.000223107
ENSG00000147535.12	PPAPDC1B	1014.36	836.021	0.040995	3.55515e-06	0.00147357	0.000709827	0.000223295
ENSG00000121691.4	CAT	1542.97	1110.88	0.133347	0.000330167	0.00212107	0.00115876	0.000224056
ENSG00000184486.7	POU3F2	1212.84	860.725	0.113665	4.10996e-05	0.0010415	0.000382509	0.000224163
ENSG00000119535.13	CSF3R	373.315	258.857	0.260449	0.00105775	0.00110708	0.0104905	0.000224476
ENSG00000156395.8	SORCS3	632.62	805.617	0.109838	0.00101246	0.00179926	0.00123479	0.000224563
ENSG00000221890.2	NPTXR	10042.3	12544.3	0.156662	0.000606559	0.00178542	0.00149287	0.000224925
ENSG00000106610.10	STAG3L4	221.364	278.387	0.0833256	0.000453802	0.00216982	0.00134474	0.000224979
ENSG00000263812.1	LINC00908	6.64223	1.31476	1.62451	0.000102833	0.00322485	0.00216628	0.00022535
ENSG00000105568.13	PPP2R1A	9667.7	11748.3	0.0500521	0.000112226	0.00198896	0.00115181	0.000225668
ENSG00000130558.14	OLFM1	22881.9	24563.3	0.158154	0.0122801	0.00234194	0.00533073	0.000225848
ENSG00000248144.1	ADH1C	4.16402	0.728319	1.2611	6.78483e-07	0.00171038	0.000487452	0.000226298
ENSG00000166426.7	CRABP1	867.697	160.474	0.521444	4.91785e-06	0.00592036	0.00225957	0.000226339
ENSG00000162188.5	GNG3	3734.56	4662.6	0.163573	0.000635357	0.00300475	0.00215688	0.000226362
ENSG00000100433.11	KCNK10	177.041	289.511	0.144064	9.15695e-06	0.00117821	0.000424677	0.000226689
ENSG00000260940.1	RP4-575N6.5	12.1433	3.9451	0.896364	8.25959e-05	0.00130626	0.000308062	0.00022691
ENSG00000104611.7	SH2D4A	55.8128	37.5251	0.167209	5.07637e-06	0.00103781	0.000572282	0.00022695
ENSG00000178301.3	AQP11	175.911	210.879	0.0353367	0.000737143	0.00132605	0.000848802	0.000227917
ENSG00000243927.1	MRPS6	1773.63	940.323	0.128857	2.72571e-06	0.00235619	0.000517131	0.000228126
ENSG00000260743.1	RP11-255C15.3	24.3323	14.1774	0.242906	3.60977e-05	0.00140084	0.000457465	0.000228764
ENSG00000167770.7	OTUB1	3673.25	4550.55	0.0542904	2.39113e-05	0.00162279	0.00078675	0.000229017
ENSG00000172466.11	ZNF24	3262.34	2541.11	0.107457	0.00470009	0.00108476	0.00255681	0.000229514
ENSG00000106049.3	HIBADH	808.728	675.97	0.0289679	4.9211e-05	0.00171674	0.000713049	0.000229844
ENSG00000128708.8	HAT1	614.999	511.8	0.0580726	0.00205035	0.00210738	0.00149283	0.000230786
ENSG00000152766.5	ANKRD22	19.4325	7.70772	1.97723	0.000494744	0.00482362	0.00269192	0.000230988
ENSG00000188763.3	FZD9	193.613	122.843	0.142744	8.3177e-05	0.00209592	0.000524041	0.000231593
ENSG00000221869.4	CEBPD	1929.62	828.419	0.392692	1.01007e-05	0.000825734	0.000247418	0.000231971
ENSG00000111667.9	USP5	3083.08	4010.25	0.0627567	1.79227e-05	0.00110586	0.000466164	0.000232492
ENSG00000068615.11	REEP1	2115.1	2707.33	0.121251	0.00106334	0.00156425	0.00141655	0.000233146
ENSG00000163873.5	GRIK3	906.714	1385.66	0.193644	0.000332995	0.00221485	0.000876009	0.000233148
ENSG00000169439.7	SDC2	2394.64	1410.01	0.217545	5.18573e-05	0.00167275	0.000707678	0.000233242
ENSG00000174238.10	PITPNA	4073.89	4842.35	0.0530127	0.000317404	0.000883919	0.000657906	0.000233317
ENSG00000187837.2	HIST1H1C	454.269	214.629	0.355998	0.000507649	0.0010276	0.00255173	0.000233384
ENSG00000175662.13	TOM1L2	6092.79	8090.43	0.0460333	0.000507171	0.00371265	0.000933746	0.000233429
ENSG00000108733.5	PEX12	472.531	372.255	0.0550401	3.40679e-05	0.000805724	0.000382545	0.000233494
ENSG00000118971.3	CCND2	2664.29	3519.47	0.10957	0.00240784	0.00207051	0.00155001	0.000234586
ENSG00000161835.6	GRASP	957.563	1340.08	0.158761	0.00167747	0.00250938	0.00104534	0.000235124
ENSG00000198964.7	SGMS1	1158.84	917.232	0.0996179	0.00779144	0.00148235	0.00236182	0.000236052
ENSG00000133687.11	TMTC1	1947.39	1403.46	0.208625	0.00417521	0.00118123	0.000928995	0.000236408
ENSG00000067646.7	ZFY	428.975	334.971	0.068308	6.71536e-05	0.00157655	0.000756939	0.000236707
ENSG00000144847.8	IGSF11	1200.54	1020.28	0.121846	0.0226847	0.00100205	0.00512765	0.000237523
ENSG00000068971.9	PPP2R5B	2954.11	3673.04	0.0458921	0.000622256	0.00137616	0.000730864	0.00023788
ENSG00000145839.1	IL9	10.3566	4.81455	0.712823	0.000854384	0.00161495	0.000831151	0.000238024
ENSG00000206579.6	XKR4	20.2696	39.1349	0.398999	3.56271e-05	0.00230035	0.00111591	0.000238373
ENSG00000148634.10	HERC4	2055.13	1706.57	0.0406697	0.000453501	0.00283504	0.000916461	0.000238875
ENSG00000161204.7	ABCF3	1576.29	1919.09	0.0357706	0.000312059	0.00205412	0.00097809	0.000239092
ENSG00000184254.11	ALDH1A3	267.949	355.244	0.077346	1.70574e-05	0.00262937	0.00128997	0.000239324
ENSG00000267107.2	PCAT19	182.066	79.567	0.327755	3.01589e-05	0.00139864	0.000465449	0.000239601
ENSG00000150681.5	RGS18	62.3081	22.5722	0.736657	0.000124384	0.00233299	0.000385948	0.000240307
ENSG00000169884.9	WNT10B	808.682	1023.66	0.260867	0.00108253	0.00386951	0.00181832	0.000240577
ENSG00000198721.8	ECI2	1278.21	1000.02	0.0714338	0.000205239	0.00112712	0.000881703	0.000240865
ENSG00000058673.11	ZC3H11A	5248.82	4329.8	0.0675797	0.00183314	0.000900284	0.00124552	0.000241569
ENSG00000160326.9	SLC2A6	825.047	1085.49	0.0913983	0.00103126	0.00254652	0.00209739	0.000241727
ENSG00000082497.7	SERTAD4	253.259	351.305	0.12241	0.0001056	0.000985142	0.000699893	0.000241775
ENSG00000109171.10	SLAIN2	918.287	722.484	0.0339115	1.40718e-05	0.00114422	0.000388638	0.000242223
ENSG00000118705.12	RPN2	2548.81	2014.23	0.0285231	2.57637e-05	0.00123048	0.000391637	0.000242476
ENSG00000164751.10	PEX2	1059.02	855.382	0.0485729	0.00125422	0.00251441	0.00094924	0.000242999
ENSG00000161243.4	FBXO27	671.734	745.54	0.0441588	0.0015177	0.00263164	0.00149255	0.00024322
ENSG00000182256.8	GABRG3	33.2057	55.5748	0.394398	7.82394e-05	0.0012981	0.000890726	0.000243263
ENSG00000144802.7	NFKBIZ	302.208	190.386	0.20788	0.000162242	0.00063444	0.000457482	0.00024363
ENSG00000173917.9	HOXB2	11.9446	3.23623	1.04147	0.000670807	0.000775883	0.000185314	0.000243883
ENSG00000079335.13	CDC14A	310.427	184.963	0.264386	1.9955e-05	0.00134514	0.000609298	0.000244391
ENSG00000074211.9	PPP2R2C	8204.25	10014	0.0691929	0.000115202	0.00150512	0.00090361	0.000244482
ENSG00000137815.10	RTF1	2328.39	2656.98	0.0362966	0.000338852	0.00115429	0.000944348	0.00024565
ENSG00000172296.8	SPTLC3	209.409	31.9173	0.877737	2.59602e-05	0.0072563	0.00228267	0.000246024
ENSG00000153563.11	CD8A	128.625	143.623	0.130794	0.01916	0.00136147	0.00228384	0.00024607
ENSG00000064270.7	ATP2C2	111.126	161.977	0.0772861	1.57082e-05	0.0017287	0.00065635	0.000246184
ENSG00000129911.4	KLF16	803.553	1023.41	0.0932962	0.000704139	0.00298266	0.00165292	0.000246343
ENSG00000070190.8	DAPP1	31.2799	15.4522	0.587886	0.00226357	0.000634231	0.00182977	0.000246559
ENSG00000229865.1	RPL31P54	1.98283	6.7996	1.11403	0.00248257	0.00363888	0.00409624	0.000247452
ENSG00000152229.14	PSTPIP2	63.7959	36.452	0.252187	2.60846e-05	0.000943925	0.000933498	0.000248043
ENSG00000149269.5	PAK1	7858.66	10244.2	0.178073	0.00227418	0.00128959	0.00141836	0.00024805
ENSG00000162496.4	DHRS3	1021.97	630.515	0.179328	3.92329e-05	0.00131355	0.000351739	0.000248464
ENSG00000112320.7	SOBP	2083.53	2234.63	0.0360033	0.000295095	0.00168586	0.00191118	0.000249061
ENSG00000134287.4	ARF3	13287.5	15973.7	0.0645222	0.00026805	0.00121708	0.000945638	0.000249897
ENSG00000147251.10	DOCK11	255.218	181.996	0.181549	0.00902045	0.000966159	0.00298514	0.000250266
ENSG00000013441.11	CLK1	7167.33	5667.87	0.129255	0.00985961	0.00160255	0.004467	0.000250626
ENSG00000202078.1	Y_RNA	3.91558	3.1549	0.686358	0.0361511	0.00142228	0.00220097	0.000250705
ENSG00000251442.1	LINC01094	228.323	133.641	0.458594	7.82713e-05	0.00216034	0.0017734	0.000250814
ENSG00000081248.6	CACNA1S	26.1697	39.5301	0.399198	0.000138219	0.00186312	0.00139252	0.000251162
ENSG00000260328.1	RP11-416I2.1	432.233	591.17	0.361588	0.00146336	0.000700617	0.000767333	0.000251743
ENSG00000070495.10	JMJD6	1311.38	916.122	0.0802002	0.000137512	0.00224234	0.000661063	0.000251846
ENSG00000100505.9	TRIM9	5371.99	6791.47	0.0561744	0.00130137	0.00172692	0.000620925	0.000252401
ENSG00000121764.7	HCRTR1	8.27489	16.6479	0.609892	0.00105048	0.00085726	0.0016091	0.000253489
ENSG00000162729.9	IGSF8	6049.14	8124.45	0.0714235	5.75464e-05	0.00102767	0.000401873	0.000253552
ENSG00000181104.6	F2R	130.46	88.6267	0.248748	0.000130437	0.00187496	0.00136063	0.000253958
ENSG00000175077.5	RTP1	78.2613	104.328	0.294603	0.000774633	0.0025287	0.00254889	0.000254083
ENSG00000224196.1	OR5AK4P	3.37065	1.41541	2.80257	0.0162613	0.0174929	0.00150146	0.000254184
ENSG00000056487.11	PHF21B	336.018	247.168	0.149811	2.61277e-06	0.00130078	0.000736463	0.000254681
ENSG00000267745.1	RP11-686D22.8	14.4748	4.89576	0.452761	2.03916e-06	0.00375816	0.00128841	0.000256133
ENSG00000114988.7	LMAN2L	571.009	476.754	0.0493696	0.000505165	0.00100379	0.00100845	0.000256508
ENSG00000182118.5	FAM89A	374.875	217.033	0.195033	2.56547e-05	0.000922728	0.000460689	0.000257002
ENSG00000115295.15	CLIP4	2484.82	2156.49	0.0773409	0.00607576	0.0020869	0.00208502	0.000257118
ENSG00000165156.9	ZHX1	2334.25	1746.91	0.0527103	1.80831e-05	0.000975529	0.000313548	0.000257221
ENSG00000105649.4	RAB3A	7441.76	9926.01	0.182805	0.00118895	0.00146493	0.00149997	0.000257638
ENSG00000164111.10	ANXA5	3491.54	2388.1	0.140382	0.000112779	0.00193834	0.00174569	0.000257721
ENSG00000064012.17	CASP8	230.778	150.232	0.174272	0.000369108	0.00184562	0.000663463	0.000257922
ENSG00000128989.6	ARPP19	13299.2	17139.5	0.0978128	0.000630505	0.00177773	0.00138089	0.000258553
ENSG00000163517.10	HDAC11	1990.34	3146.82	0.12724	0.000866311	0.00127867	0.000413938	0.00025993
ENSG00000067113.12	PPAP2A	1157.01	933.135	0.048623	0.000323381	0.0015986	0.000556639	0.000260206
ENSG00000108509.16	CAMTA2	4369.05	5639.19	0.091042	0.00142855	0.00486584	0.00162595	0.000260393
ENSG00000258647.1	LINC00930	69.1972	28.5896	0.655301	3.91895e-05	0.00106431	0.000388218	0.000260626
ENSG00000011198.3	ABHD5	242.759	180.334	0.106961	0.000394525	0.00120176	0.00106672	0.000260645
ENSG00000204851.5	PNMAL2	3665	5008.16	0.158153	0.000328944	0.00105082	0.00106954	0.000260933
ENSG00000170385.9	SLC30A1	1738.49	1221.59	0.0941486	3.59787e-05	0.00195977	0.000606313	0.000261842
ENSG00000115648.9	MLPH	116.27	18.9147	0.78025	2.26053e-05	0.00919161	0.00255218	0.000262359
ENSG00000196900.4	TEX43	7.18687	1.5372	0.785526	1.9858e-06	0.0064934	0.00212965	0.00026356
ENSG00000102580.10	DNAJC3	1171.87	964.744	0.0589851	0.000405847	0.00182829	0.00152502	0.00026383
ENSG00000258986.2	TMEM179	977.898	1327.85	0.0877628	1.06942e-05	0.00200987	0.000934148	0.000264171
ENSG00000100601.5	ALKBH1	250.559	223.073	0.0204693	0.00186112	0.00269447	0.00166086	0.00026428
ENSG00000142632.11	ARHGEF19	60.8691	40.0333	0.206552	0.000145545	0.000966392	0.000689924	0.000265152
ENSG00000092068.14	SLC7A8	1041.52	1285.89	0.0905315	0.00337293	0.00192328	0.0018615	0.000265604
ENSG00000104408.5	EIF3E	3673.48	2664.92	0.0502116	0.000113969	0.00181842	0.000475738	0.000265741
ENSG00000156475.14	PPP2R2B	3802.89	4682.96	0.0459461	3.04735e-06	0.00134365	0.000828758	0.000267168
ENSG00000134242.11	PTPN22	29.3434	17.172	0.235081	0.000270434	0.000893585	0.000422694	0.000267592
ENSG00000260288.1	RP11-24M17.4	6.29403	11.3259	0.214039	0.000135761	0.00222572	0.00088296	0.000267911
ENSG00000080189.10	SLC35C2	1105.59	1342.15	0.0278481	0.000241384	0.00107358	0.000438943	0.000269338
ENSG00000131051.15	RBM39	7158.22	6242.24	0.0329401	0.00232697	0.00381875	0.00149372	0.000270297
ENSG00000074590.9	NUAK1	4494.93	5665.96	0.115175	0.000817383	0.00195877	0.00177507	0.000270734
ENSG00000160862.8	AZGP1	806.236	359.583	0.509371	0.00016002	0.000684129	0.00242963	0.000270833
ENSG00000221823.5	PPP3R1	11148.7	13602.8	0.0880802	0.00326839	0.0014778	0.00164249	0.000271102
ENSG00000168918.9	INPP5D	728.532	468.225	0.174018	5.4683e-05	0.00242216	0.000996113	0.000271429
ENSG00000244349.1	HCG16	2.03236	0.930574	1.67034	0.0124266	0.00833076	0.00414324	0.000271767
ENSG00000102119.6	EMD	967.866	1178.57	0.0342437	5.62606e-05	0.00188955	0.000534752	0.000272447
ENSG00000088930.6	XRN2	1188.01	1017	0.0273579	6.7022e-05	0.00199078	0.00110508	0.000272451
ENSG00000169221.9	TBC1D10B	1949.87	2541.52	0.0477786	0.000271317	0.00153721	0.000399585	0.000274153
ENSG00000213341.6	CHUK	805.14	666.664	0.0526597	0.00220848	0.00134089	0.00090653	0.000274291
ENSG00000159784.13	FAM131B	3961.62	5191.74	0.0890749	0.000206149	0.00181435	0.00110395	0.000275114
ENSG00000143971.7	ETAA1	356.081	268.214	0.0984515	0.00148639	0.00271586	0.00110207	0.000276969
ENSG00000168792.4	ABHD15	184.241	145.629	0.0968061	0.000177345	0.00173192	0.00157944	0.000277271
ENSG00000138646.4	HERC5	210.716	145.722	0.140749	0.000411683	0.00145445	0.00120691	0.000277651
ENSG00000250305.4	KIAA1456	870.377	1204.52	0.147452	0.0282827	0.00279409	0.00159549	0.000278552
ENSG00000146757.9	ZNF92	410.032	336.726	0.051928	0.000724089	0.00304029	0.00108584	0.000278908
ENSG00000180573.8	HIST1H2AC	984.76	608.515	0.327273	0.010391	0.000889846	0.00644368	0.000279294
ENSG00000181458.6	TMEM45A	96.054	53.376	0.332619	0.0106291	0.00152265	0.00131135	0.000279484
ENSG00000267636.1	AC008992.1	20.172	30.4269	0.370155	0.00676453	0.00197355	0.00145996	0.000279872
ENSG00000141380.9	SS18	1303.39	1132.16	0.0692438	0.00535957	0.00164514	0.00676134	0.000280303
ENSG00000158711.9	ELK4	1058.84	859.037	0.0731407	0.00193044	0.00115406	0.00109136	0.000282124
ENSG00000119943.6	PYROXD2	325.108	288.16	0.121445	0.0107593	0.00124822	0.0286216	0.000282133
ENSG00000153208.12	MERTK	1378	819.782	0.255313	2.80926e-05	0.00107029	0.000630751	0.000282539
ENSG00000072832.10	CRMP1	4503.52	5143.59	0.0842161	0.00541047	0.00205185	0.00293874	0.000283042
ENSG00000141576.10	RNF157	5420.81	6701.39	0.0943352	0.00144611	0.00255038	0.00135935	0.000283828
ENSG00000070159.8	PTPN3	557.627	717.378	0.223893	0.00274718	0.00146355	0.00191115	0.000283976
ENSG00000105939.8	ZC3HAV1	514.86	370.739	0.108328	3.04321e-06	0.00172428	0.00104506	0.000284148
ENSG00000124664.6	SPDEF	32.52	54.3794	0.24215	8.36951e-05	0.00246261	0.000963713	0.000284619
ENSG00000132424.10	PNISR	9383.22	7055.48	0.0785527	2.94395e-05	0.00111248	0.000518546	0.000284839
ENSG00000122557.5	HERPUD2	1179.71	970.055	0.0269395	3.78213e-05	0.00133296	0.000599731	0.000285238
ENSG00000188157.9	AGRN	3153.95	4582.63	0.121972	5.89399e-05	0.00575839	0.00129266	0.000285715
ENSG00000163485.11	ADORA1	1692.81	2454.7	0.0918466	3.43553e-05	0.00154325	0.000575711	0.000287165
ENSG00000196569.7	LAMA2	818.27	532.391	0.100331	3.37818e-05	0.00376115	0.00120927	0.000288721
ENSG00000249307.1	LINC01088	209.076	67.8962	0.769437	8.78513e-05	0.0200781	0.000696642	0.000289025
ENSG00000184911.10	DMRTC1B	16.4055	7.40349	0.414575	1.31784e-05	0.00126577	0.00031402	0.000289345
ENSG00000100865.10	CINP	844.163	981.611	0.0349455	0.000137693	0.000954134	0.000570372	0.000289408
ENSG00000155659.9	VSIG4	589.919	264.698	0.90453	4.83305e-05	0.00301194	0.00291508	0.000290895
ENSG00000260971.2	RP11-504A18.1	14.6688	6.02711	0.698815	0.000598559	0.00184885	0.00139457	0.000291723
ENSG00000185813.5	PCYT2	1547.27	2082.07	0.0484171	3.7176e-05	0.00110593	0.000323251	0.000292507
ENSG00000135116.5	HRK	335.013	474.519	0.234121	0.000739151	0.00151234	0.00121895	0.000292951
ENSG00000204347.3	BTBD17	33.212	66.4556	0.319885	8.22992e-05	0.00911641	0.00267182	0.000293759
ENSG00000233878.1	AC073133.1	6.04643	11.8532	0.523269	0.000186772	0.00198858	0.0007984	0.00029408
ENSG00000174236.2	REP15	22.2536	8.88151	0.491516	4.1838e-05	0.00346272	0.00106857	0.000295059
ENSG00000115607.5	IL18RAP	18.9318	6.59542	0.823993	0.0012828	0.00124139	0.000723507	0.000295066
ENSG00000142227.6	EMP3	358.198	176.359	0.283322	1.41313e-05	0.000823246	0.000531597	0.000296145
ENSG00000261168.1	RP11-68I18.10	45.1034	30.0591	0.149148	0.000115095	0.000991529	0.000325371	0.000297098
ENSG00000176783.10	RUFY1	1212.2	966.267	0.0330211	1.98665e-06	0.0022218	0.000594015	0.000297324
ENSG00000163214.15	DHX57	687.138	783.482	0.0269281	6.38904e-05	0.00156793	0.000698699	0.000297408
ENSG00000224565.1	RP1-148H17.1	0	0.728298	3.37379	0.000142213	1	0.00449898	0.000298102
ENSG00000213760.6	ATP6V1G2	7890.29	9265.17	0.0984988	0.00166775	0.00137307	0.00168286	0.000298162
ENSG00000156876.8	SASS6	175.403	138.939	0.115234	0.00175382	0.00292508	0.00208187	0.000298849
ENSG00000204287.9	HLA-DRA	2149.83	1079.4	0.494297	0.000510051	0.000804486	0.00211114	0.000298851
ENSG00000230487.3	PSMG3-AS1	415.911	546.465	0.0882391	0.00042252	0.00423066	0.00167924	0.000300093
ENSG00000175387.11	SMAD2	1724.06	1490.74	0.0218392	0.00116321	0.00151018	0.000929646	0.00030037
ENSG00000185567.6	AHNAK2	1245.77	1794.32	0.150692	0.000627627	0.00149719	0.00104887	0.000300622
ENSG00000008382.11	MPND	563.288	704.922	0.066884	3.70101e-05	0.00172379	0.00131837	0.000301761
ENSG00000112210.7	RAB23	605.359	444.611	0.0766489	0.000301908	0.00145603	0.000424866	0.000302612
ENSG00000185442.7	FAM174B	568.686	678.758	0.0465154	3.84597e-05	0.0015637	0.00151736	0.000302948
ENSG00000104356.6	POP1	159.742	201.053	0.0478382	0.000442402	0.000864303	0.000444032	0.000303594
ENSG00000170348.4	TMED10	5140.36	4472.07	0.0450668	0.00236891	0.00214785	0.00308023	0.00030371
ENSG00000197405.3	C5AR1	191.485	81.9872	0.444015	5.85178e-05	0.00114666	0.000632643	0.000304052
ENSG00000135956.3	TMEM127	2388.6	2581.24	0.0354392	0.00516986	0.00207424	0.00308614	0.000304326
ENSG00000132359.9	RAP1GAP2	3224.56	4379.43	0.179832	0.00142097	0.00218697	0.0013787	0.000304519
ENSG00000157426.9	AASDH	463.727	389.137	0.0378718	0.000281795	0.00290574	0.0011148	0.000304912
ENSG00000169967.12	MAP3K2	1632.94	1345.39	0.0694821	0.00183327	0.00130953	0.00107	0.000306194
ENSG00000101608.6	MYL12A	1518.41	837.414	0.156085	1.55779e-05	0.00121602	0.000618555	0.000306392
ENSG00000121207.7	LRAT	110.592	93.2489	0.252017	0.0302636	0.000854119	0.0174914	0.000306597
ENSG00000187151.3	ANGPTL5	17.8427	6.45214	0.44741	0.000321941	0.00329506	0.00106839	0.00030674
ENSG00000139508.10	SLC46A3	609.462	524.798	0.0297834	0.000146672	0.00141965	0.000852126	0.000307469
ENSG00000153214.5	TMEM87B	695.9	545.194	0.0525649	0.00115813	0.00203061	0.000694639	0.000308233
ENSG00000139132.10	FGD4	887.345	673.06	0.110282	0.000114681	0.00128214	0.00117668	0.000308281
ENSG00000181072.7	CHRM2	79.7876	132.928	0.217941	0.000267178	0.00289085	0.00116538	0.000308672
ENSG00000128039.6	SRD5A3	376.061	516.355	0.0920326	0.000380859	0.00166694	0.000629673	0.000309054
ENSG00000100246.7	DNAL4	659.244	810.733	0.0542771	0.000114288	0.0015256	0.00104887	0.000309519
ENSG00000018869.12	ZNF582	201.881	164.103	0.0339945	3.61252e-05	0.00101768	0.00044985	0.000309581
ENSG00000091536.12	MYO15A	309.017	490.049	0.193724	0.000654377	0.00193572	0.00114578	0.0003107
ENSG00000181885.14	CLDN7	16.9044	6.65484	0.663166	0.000272893	0.00172865	0.000895199	0.00031202
ENSG00000157014.5	TATDN2	1876.16	2030.42	0.0253252	8.12735e-05	0.00198977	0.00220036	0.000312583
ENSG00000177646.13	ACAD9	910.253	1076.1	0.0294743	0.000112986	0.0012315	0.00060584	0.000312779
ENSG00000114902.9	SPCS1	1786.24	2095.87	0.0287586	1.38568e-05	0.00165616	0.000683839	0.00031285
ENSG00000165973.13	NELL1	625.614	903.434	0.290313	0.00216838	0.00164149	0.00147169	0.000313147
ENSG00000143127.8	ITGA10	453.24	216.861	0.235185	6.76548e-06	0.00233597	0.000916793	0.000313203
ENSG00000165271.12	NOL6	1068.27	1435.89	0.0625671	0.000172666	0.0033112	0.000883287	0.000313783
ENSG00000124593.10	PRICKLE4	620.036	495.947	0.0831787	0.000110617	0.00184893	0.000617919	0.000315385
ENSG00000158092.2	NCK1	523.99	404.934	0.0397768	6.07072e-05	0.0017065	0.000405249	0.000316446
ENSG00000183571.9	PGPEP1L	8.22965	17.0355	0.478241	6.57356e-05	0.00139275	0.000728425	0.000317107
ENSG00000146411.5	SLC2A12	680.647	481.955	0.0673015	5.87146e-06	0.00392455	0.00202996	0.000317473
ENSG00000121769.3	FABP3	1760.2	2317.89	0.124464	0.000105482	0.00226913	0.00166299	0.000318574
ENSG00000141441.11	GAREM	931.632	733.643	0.068281	0.000309156	0.00174913	0.000704661	0.000320803
ENSG00000167113.5	COQ4	1174.26	1531.95	0.0502069	0.000172526	0.00236289	0.000655564	0.000321546
ENSG00000117016.5	RIMS3	10988.5	13643.4	0.194191	0.00313959	0.00472841	0.00251294	0.000321787
ENSG00000127472.6	PLA2G5	103.899	152.142	0.239976	0.00275721	0.00700257	0.00475323	0.000322144
ENSG00000115421.8	PAPOLG	805.562	660.137	0.030997	3.08824e-05	0.00172277	0.000634231	0.000323995
ENSG00000164164.11	OTUD4	1931.93	1498.73	0.0691354	4.17043e-05	0.00238741	0.00102979	0.000324809
ENSG00000204590.8	GNL1	4231.26	4942.46	0.0436324	8.16054e-05	0.00239946	0.00127954	0.00032664
ENSG00000204516.5	MICB	51.0086	31.1133	0.190389	1.57102e-05	0.00528428	0.00132381	0.000327035
ENSG00000168591.11	TMUB2	1282.66	1455.54	0.0126841	0.000797354	0.000968584	0.000550771	0.000327297
ENSG00000196670.9	ZFP62	747.137	653.901	0.0282632	0.0042984	0.00228603	0.00195671	0.000327574
ENSG00000236924.1	RP11-390F4.6	29.2956	15.2933	0.210179	3.61344e-05	0.00113017	0.000302514	0.000329372
ENSG00000173714.7	WFIKKN2	85.0107	41.52	0.505828	0.000307425	0.000608119	0.000438381	0.00032982
ENSG00000263667.1	RP3-416J7.4	24.8232	58.3427	0.898333	3.47497e-07	0.00327068	0.00141694	0.000330329
ENSG00000089250.14	NOS1	300.122	461.739	0.168077	0.000878586	0.00153093	0.000660994	0.000333796
ENSG00000137819.9	PAQR5	237.02	113.602	0.163311	5.28094e-05	0.00608755	0.00177592	0.000334099
ENSG00000182263.9	FIGN	531.608	431.059	0.0799494	0.000985101	0.0023593	0.00103385	0.000334235
ENSG00000006432.11	MAP3K9	1801.79	2493.2	0.186323	0.00276596	0.00409608	0.00248678	0.000335389
ENSG00000251632.1	RP11-714L20.1	47.0808	17.2351	0.4844	0.000101741	0.00149278	0.000427135	0.000335608
ENSG00000129654.7	FOXJ1	185.506	98.7528	0.556172	0.000143439	0.00142101	0.000724148	0.000336941
ENSG00000187266.9	EPOR	360.689	300.93	0.098759	0.000242563	0.00212319	0.000928027	0.000337017
ENSG00000159588.10	CCDC17	65.0191	50.4988	0.442858	0.0495562	0.00115665	0.0357123	0.000337236
ENSG00000160883.6	HK3	92.6426	46.1489	0.302813	4.96012e-06	0.00284283	0.00201716	0.000337941
ENSG00000143457.6	GOLPH3L	673.084	557.173	0.035359	0.000376669	0.00209819	0.000714508	0.000338058
ENSG00000127951.5	FGL2	706.929	202.4	0.669401	0.00311148	0.000417811	0.000585928	0.000338238
ENSG00000136883.8	KIF12	79.6108	134.001	0.297669	1.90167e-05	0.00231808	0.00143453	0.000342359
ENSG00000150457.7	LATS2	292.631	167.847	0.233916	1.18646e-05	0.00352403	0.00129898	0.000342535
ENSG00000186831.7	KRT17P2	46.6966	107.716	0.445729	2.01554e-05	0.00288821	0.0013873	0.000343591
ENSG00000116544.7	DLGAP3	1835.07	2297.31	0.203495	0.00193425	0.00361386	0.00317957	0.000343637
ENSG00000204611.2	ZNF616	190.771	154.654	0.0436817	0.000329131	0.00196466	0.00107671	0.000344295
ENSG00000205485.9	AC004980.7	186.821	225.822	0.045001	6.84398e-06	0.00230616	0.00249462	0.000344822
ENSG00000086666.14	ZFAND6	1559.91	1204.9	0.050751	0.000203134	0.00185386	0.000566248	0.000344836
ENSG00000155850.7	SLC26A2	1011.53	323.031	0.502952	0.000716524	0.000876139	0.000594485	0.00034613
ENSG00000105483.12	CARD8	730.277	529.666	0.118338	3.86585e-05	0.00182354	0.00193157	0.000347395
ENSG00000220205.4	VAMP2	15446.5	18353	0.0906229	0.000114048	0.0012908	0.00118926	0.000348353
ENSG00000155256.13	ZFYVE27	2016.43	2366.82	0.0308049	0.000355422	0.0016671	0.00124475	0.000349621
ENSG00000187922.9	LCN10	29.0489	9.42876	0.695807	0.000164745	0.00137145	0.000513776	0.000349678
ENSG00000142408.2	CACNG8	3829.58	4740.24	0.204037	0.00256389	0.00223578	0.0023296	0.00034973
ENSG00000072694.14	FCGR2B	74.451	13.7157	1.23641	0.000324094	0.00182472	0.00111992	0.000349784
ENSG00000201041.1	RNA5SP242	0.198271	1.19367	1.53352	0.000306073	0.0073531	0.00162881	0.000350051
ENSG00000143258.11	USP21	1336.6	1147.86	0.0410427	0.0015683	0.00203465	0.00155383	0.000350457
ENSG00000183873.11	SCN5A	44.8056	63.8235	0.242246	0.00167835	0.00186748	0.00193332	0.000351362
ENSG00000166436.11	TRIM66	525.135	787.516	0.0812918	0.000110389	0.00066177	0.000300554	0.00035152
ENSG00000155962.8	CLIC2	305.429	182.484	0.121228	7.94033e-05	0.00132175	0.000505731	0.000351715
ENSG00000262823.1	RP13-580F15.2	9.51762	17.0559	0.329736	3.19231e-05	0.00284846	0.00138541	0.000352089
ENSG00000127824.9	TUBA4A	5034.23	7231.55	0.181868	0.000976502	0.00138206	0.00139996	0.00035217
ENSG00000244300.2	GATA2-AS1	43.0235	23.7896	0.22006	9.37407e-05	0.00182469	0.000751883	0.000352421
ENSG00000089558.3	KCNH4	119.211	243.593	0.397161	0.000196022	0.00684555	0.00283079	0.000352709
ENSG00000112029.5	FBXO5	121.18	84.8061	0.0765103	5.5056e-05	0.00110359	0.000484798	0.000353839
ENSG00000151632.12	AKR1C2	398.019	169.87	0.262594	0.000129661	0.00400101	0.00107907	0.000354396
ENSG00000145386.5	CCNA2	237.272	144.826	0.200374	0.000463993	0.00577829	0.00138128	0.000354781
ENSG00000266680.1	RP5-1148A21.3	7.48485	13.896	0.334317	0.00021473	0.00187274	0.00171735	0.00035505
ENSG00000105204.9	DYRK1B	677.063	864.437	0.0758858	0.000161787	0.00294905	0.0011933	0.000356724
ENSG00000122420.5	PTGFR	101.163	34.0599	0.447814	0.000108838	0.00400651	0.00117711	0.000357872
ENSG00000213445.4	SIPA1	755.812	565.61	0.141811	0.000564563	0.00309205	0.00200281	0.000357944
ENSG00000186765.7	FSCN2	14.8713	24.6991	0.193344	5.92756e-05	0.00207997	0.000977362	0.000359269
ENSG00000096696.9	DSP	1060.31	141.172	0.804035	9.58746e-05	0.00944141	0.000794735	0.000359596
ENSG00000184056.10	VPS33B	675.513	837.38	0.0372237	4.35241e-06	0.00080342	0.000552222	0.000359873
ENSG00000164120.9	HPGD	64.4741	32.7098	0.351462	0.000383919	0.00205154	0.000541701	0.000360389
ENSG00000196091.8	MYBPC1	2057.9	1230.75	0.23113	7.78161e-05	0.00186185	0.000617083	0.000360445
ENSG00000112175.6	BMP5	241.056	12.236	2.12824	7.31225e-06	0.0295103	0.00653856	0.000361221
ENSG00000122592.6	HOXA7	1.83435	0.060515	2.9896	2.02118e-07	0.00596034	0.00189907	0.000361538
ENSG00000213096.5	ZNF254	629.468	502.852	0.0618917	0.000352651	0.00228311	0.000848774	0.00036219
ENSG00000145794.12	MEGF10	1690.07	1350.35	0.221891	0.00677414	0.00166269	0.00428707	0.000362389
ENSG00000130254.7	SAFB2	3916.67	3339.91	0.0636673	0.000249683	0.00201947	0.00103336	0.000362573
ENSG00000007001.8	UPP2	158.155	115.574	0.100531	0.000142081	0.00208334	0.000496084	0.000363422
ENSG00000196209.7	SIRPB2	87.6408	43.2495	0.424717	8.56761e-06	0.00102388	0.000920167	0.000364975
ENSG00000214803.3	RP11-37N22.1	6.4923	11.773	0.399642	0.000550894	0.00322393	0.00668196	0.000364988
ENSG00000136536.9	2016-03-07	2131.62	1639.76	0.0586781	0.000172145	0.00184842	0.000655195	0.000365126
ENSG00000204681.6	GABBR1	12580.2	15420.4	0.0642504	0.00110491	0.00180619	0.00114735	0.000365875
ENSG00000237429.1	RP1-159A19.4	28.1051	16.9937	0.193368	8.0315e-05	0.00153516	0.000396307	0.000366215
ENSG00000237720.1	AC011995.1	14.1241	30.1409	0.703881	6.60153e-06	0.00208289	0.00126104	0.000367289
ENSG00000232295.3	RP11-154D6.1	1100.2	907.608	0.0795072	0.00102652	0.00128341	0.000901129	0.000367879
ENSG00000124491.11	F13A1	732.414	154.36	0.668765	0.00014982	0.000956323	0.00101505	0.000368616
ENSG00000227268.3	KLLN	34.2992	40.2338	0.0626088	0.000945031	0.00163614	0.00112997	0.00036932
ENSG00000233569.1	RP11-500B12.1	12.7881	3.76275	1.14252	0.000383478	0.00249269	0.00128216	0.000369928
ENSG00000243989.3	ACY1	48.6783	75.1472	0.111545	0.00296263	0.00122313	0.000553234	0.000370373
ENSG00000187010.14	RHD	30.8269	24.1149	0.772183	0.00510193	0.00103719	0.00116017	0.000372325
ENSG00000112079.8	STK38	980.76	746.781	0.0733024	3.81755e-05	0.0016076	0.000853813	0.000372358
ENSG00000183258.7	DDX41	1862.11	2151.66	0.0307875	0.00020562	0.00218985	0.00120749	0.000372469
ENSG00000176584.10	DMBT1P1	3.46979	9.10319	1.0185	5.87843e-05	0.00235076	0.00168067	0.000373167
ENSG00000047648.17	ARHGAP6	252.602	168.078	0.191661	0.0012813	0.00138355	0.00134033	0.000373866
ENSG00000134253.5	TRIM45	200.052	286.168	0.0584702	2.28288e-05	0.00193234	0.000526127	0.000374239
ENSG00000144645.9	OSBPL10	355.669	457.891	0.159312	0.00439478	0.00217789	0.00200307	0.000374659
ENSG00000131473.12	ACLY	2341.11	2997.27	0.0473389	6.77889e-05	0.00152567	0.000692944	0.000374671
ENSG00000259583.1	RP11-66B24.4	189.279	271.186	0.21999	0.000562158	0.00339643	0.0016575	0.000375468
ENSG00000135535.10	CD164	3659.8	2904.86	0.080185	0.00259219	0.00214657	0.00286033	0.000375535
ENSG00000167103.7	PIP5KL1	76.7333	102.972	0.16038	0.00176594	0.00180214	0.00192484	0.000375974
ENSG00000173698.13	GPR64	23.8379	12.1569	0.301661	0.000135437	0.00316012	0.00166255	0.000375986
ENSG00000172794.14	RAB37	487.391	733.072	0.282407	0.0672686	0.000563427	0.00153305	0.000376723
ENSG00000198911.7	SREBF2	7825.46	10065.9	0.0473753	5.57962e-05	0.00224511	0.000805305	0.000377054
ENSG00000165309.9	ARMC3	81.5403	58.7229	0.276687	0.0105832	0.000877717	0.00849602	0.000377372
ENSG00000102109.6	PCSK1N	4667.1	7909.98	0.261251	6.55102e-05	0.00230213	0.00120841	0.000378737
ENSG00000108797.7	CNTNAP1	5181.33	7125.27	0.142928	0.00114212	0.00247788	0.00188697	0.000379198
ENSG00000159086.10	PAXBP1	1592.56	1290.37	0.107642	0.00529407	0.00312012	0.00217931	0.00037948
ENSG00000198914.2	POU3F3	3341.36	2678.42	0.068004	0.00429633	0.00207751	0.0025117	0.000379679
ENSG00000115548.12	KDM3A	2361.02	1916.35	0.0446178	4.59837e-06	0.00375548	0.00136437	0.000379885
ENSG00000164082.10	GRM2	753.539	1036.4	0.246872	0.00261469	0.00228516	0.00215776	0.00037999
ENSG00000122482.16	ZNF644	1374.44	1101.21	0.075337	0.00675159	0.00288107	0.00204961	0.000380581
ENSG00000140832.5	MARVELD3	34.9415	11.3267	0.589525	1.26691e-05	0.0101823	0.00204181	0.000380971
ENSG00000179820.11	MYADM	1397.74	1763.91	0.050834	8.70487e-05	0.00117167	0.000644846	0.000381472
ENSG00000058063.10	ATP11B	1067.07	797.256	0.0865874	0.000890356	0.00121842	0.000689158	0.000382389
ENSG00000268401.1	CTC-344H19.4	27.1117	52.2504	0.23953	5.4546e-05	0.00212576	0.0010138	0.000382805
ENSG00000095574.7	IKZF5	1462.61	1209.17	0.0888872	0.00995465	0.00272258	0.00403553	0.000382865
ENSG00000168992.3	OR7E102P	2.47817	5.8257	0.382212	8.8559e-06	0.00192919	0.000805123	0.000384135
ENSG00000263990.1	CTC-542B22.2	24.0891	43.5561	0.135013	7.71747e-05	0.00351413	0.00103471	0.00038437
ENSG00000258429.1	PDF	30.7326	53.1621	0.182697	9.59072e-05	0.0027889	0.00160771	0.00038468
ENSG00000115956.9	PLEK	199.414	123.768	0.28181	0.00147879	0.00134042	0.00189192	0.000385223
ENSG00000228140.1	RP3-467K16.4	9.81443	21.2821	0.330372	1.88385e-06	0.00244741	0.00104234	0.000386525
ENSG00000157107.9	FCHO2	1051.78	803.703	0.0922243	7.6255e-05	0.0022835	0.00115232	0.000387318
ENSG00000197085.7	NPSR1-AS1	1.43682	4.99643	1.1972	3.08478e-05	0.00670683	0.00303168	0.000389423
ENSG00000171224.7	C10orf35	737.034	945.142	0.109406	0.000298241	0.00223326	0.00197266	0.000390493
ENSG00000231789.2	PIK3CD-AS2	5.4028	2.50807	0.483067	0.00021842	0.0024704	0.000649372	0.000391078
ENSG00000175198.10	PCCA	816.338	693.12	0.0173853	0.00031372	0.0026699	0.000691271	0.000391364
ENSG00000021645.13	NRXN3	2747.58	3817.18	0.160001	0.00219096	0.00148294	0.00154369	0.00039197
ENSG00000062650.13	WAPAL	1219.72	1005.94	0.0435138	0.000435837	0.00133187	0.0012024	0.000392201
ENSG00000240032.1	RP11-274H2.3	5.60018	1.13294	1.94057	0.000252399	0.00199536	0.00113329	0.000392388
ENSG00000099937.6	SERPIND1	139.807	19.6411	1.54703	0.000319675	0.00294539	0.000985572	0.000392508
ENSG00000067842.13	ATP2B3	1945.21	2586	0.150964	0.00324484	0.00261957	0.00214145	0.000392644
ENSG00000111058.3	ACSS3	870.54	617.602	0.240302	9.87755e-05	0.00152311	0.00208503	0.000393782
ENSG00000165006.9	UBAP1	2550.57	2275.01	0.0124607	0.000323537	0.00205727	0.000747474	0.000394219
ENSG00000156218.8	ADAMTSL3	234.219	118.355	0.357698	0.000924765	0.003383	0.000775297	0.000394231
ENSG00000142233.7	NTN5	53.9806	102.258	0.148398	0.000146606	0.00250362	0.000630431	0.000395373
ENSG00000106333.8	PCOLCE	343.752	126.714	0.354794	4.85282e-05	0.0017323	0.000838312	0.000395375
ENSG00000059377.11	TBXAS1	248.561	131.943	0.330679	4.59693e-05	0.00212867	0.00283898	0.00039581
ENSG00000244041.2	LINC01011	250.464	203.248	0.0473486	0.00283098	0.00157557	0.00105304	0.000396191
ENSG00000196151.6	WDSUB1	482.178	350.065	0.0586837	6.16977e-05	0.00149283	0.000496863	0.000396341
ENSG00000002016.11	RAD52	690.425	606.755	0.0722082	0.00135105	0.000899764	0.00430967	0.000396694
ENSG00000166924.4	NYAP1	1886.04	2592.08	0.133083	0.00089743	0.00310604	0.00156508	0.000396864
ENSG00000129667.8	RHBDF2	433.778	313.774	0.28608	2.07947e-05	0.00180118	0.00301264	0.000396901
ENSG00000197798.4	FAM118B	691.378	547.671	0.0358182	0.000210916	0.00141123	0.000537436	0.000397263
ENSG00000188807.8	TMEM201	602.932	752.773	0.0430432	0.000781351	0.00299742	0.000901747	0.000397473
ENSG00000160766.10	GBAP1	547.718	720.822	0.114226	0.00326467	0.00640444	0.0032908	0.000398661
ENSG00000170370.10	EMX2	1049.81	644.429	0.288123	4.45836e-06	0.00153336	0.000796275	0.000398685
ENSG00000168229.3	PTGDR	126.021	14.7464	1.1325	7.71275e-05	0.0118214	0.00502574	0.000399188
ENSG00000149212.6	SESN3	6086.89	4516.79	0.0791209	0.000201226	0.00187829	0.000570513	0.000399909
ENSG00000104866.6	PPP1R37	1682.32	2148.8	0.0553888	0.000173787	0.00169464	0.000814527	0.00039997
ENSG00000260398.1	RP11-594N15.3	114.245	79.3645	0.152696	0.000214862	0.0038464	0.00179061	0.000400178
ENSG00000108950.7	FAM20A	312.272	56.5016	0.73703	5.35095e-05	0.0167674	0.00358767	0.000400387
ENSG00000237731.1	RNGTTP1	5.00703	1.73966	1.34588	0.000834249	0.0012238	0.000436735	0.000400728
ENSG00000183255.7	PTTG1IP	4664.48	3550.02	0.111903	1.49731e-05	0.00172225	0.00196121	0.000400797
ENSG00000231355.1	AP000302.58	41.3865	14.0815	0.535617	1.50595e-05	0.0028592	0.000787308	0.000401419
ENSG00000267040.2	RP11-35G9.3	27.9559	16.8915	0.179787	0.00028983	0.00204295	0.000650897	0.000401535
ENSG00000126067.7	PSMB2	2107.32	2426.15	0.0242052	4.28858e-06	0.0012564	0.000727144	0.00040215
ENSG00000261594.3	TPBGL	92.1499	130.104	0.251063	4.49239e-05	0.00240786	0.00150691	0.000402531
ENSG00000162076.8	FLYWCH2	511.362	597.287	0.0440717	8.75341e-05	0.00258828	0.00183685	0.000402911
ENSG00000170185.5	USP38	790.294	658.633	0.0572776	0.00645896	0.00181773	0.00157971	0.000402999
ENSG00000127530.2	OR7C1	9.1687	4.67348	0.93326	0.00256434	0.00242044	0.00170512	0.000403386
ENSG00000087510.5	TFAP2C	56.598	31.0358	0.39973	0.000219019	0.00257213	0.000868859	0.000403809
ENSG00000104450.8	SPAG1	368.777	301.381	0.0864818	0.00146765	0.00124755	0.00142947	0.000404155
ENSG00000233639.1	LINC01158	801.293	430.375	0.163726	0.000103869	0.0014957	0.00066348	0.000405631
ENSG00000198393.3	ZNF26	313.549	376.061	0.0271672	0.000124186	0.00087359	0.000400258	0.000406624
ENSG00000237212.1	RP11-569G13.2	13.2339	28.0188	0.332863	0.000860135	0.00152673	0.000954802	0.000406865
ENSG00000219507.4	FTH1P8	0.247919	1.96247	0.866977	0.000802506	0.00299968	0.00498747	0.000406972
ENSG00000140931.15	CMTM3	240.615	173.538	0.163476	0.000551223	0.0011217	0.00623589	0.000407184
ENSG00000155380.7	SLC16A1	2826.28	1699.14	0.242358	3.14962e-05	0.00256945	0.000993462	0.000407246
ENSG00000138032.16	PPM1B	3448.83	2890.39	0.059541	0.00729824	0.00294931	0.00326305	0.00040729
ENSG00000132646.6	PCNA	957.927	730.138	0.0641178	0.000338525	0.00162476	0.000860387	0.000407386
ENSG00000204556.4	CTD-2514C3.1	10.2581	7.96936	0.381382	0.0016153	0.00233913	0.00285385	0.00040911
ENSG00000261189.1	RP3-512B11.3	19.5278	3.56	1.11773	0.000275529	0.00578666	0.00163809	0.00041041
ENSG00000229017.2	LINC01277	18.0905	25.6689	0.194758	9.52099e-05	0.00232888	0.00108696	0.000410461
ENSG00000224934.1	RP11-441O15.3	131.302	98.4245	0.128601	0.000747878	0.00116258	0.000975505	0.000410763
ENSG00000033627.10	ATP6V0A1	9212.09	11049.5	0.0593824	0.000372653	0.00168747	0.00130974	0.000410807
ENSG00000175093.4	SPSB4	36.5767	52.4569	0.130003	0.000813906	0.00523265	0.00208207	0.00041151
ENSG00000113068.5	PFDN1	1964.61	2165.72	0.0226073	3.17783e-05	0.00162276	0.00118274	0.00041223
ENSG00000163659.8	TIPARP	874.335	611.911	0.153315	0.000827853	0.0014905	0.00188124	0.000412233
ENSG00000184009.5	ACTG1	26877.2	32542.7	0.0415546	7.08973e-05	0.00209782	0.000709564	0.000412568
ENSG00000083312.13	TNPO1	2882.83	2230.31	0.079418	0.000283403	0.00195653	0.00113019	0.000412656
ENSG00000058729.6	RIOK2	527.468	439.122	0.0192365	0.00010417	0.00141249	0.000537087	0.000412849
ENSG00000109670.9	FBXW7	6428.7	7663.24	0.126371	0.0246154	0.00213315	0.00441179	0.000414335
ENSG00000153404.9	PLEKHG4B	65.1268	23.2219	0.515268	2.21663e-05	0.0147875	0.00207434	0.000414345
ENSG00000170558.4	CDH2	3293.38	2574.39	0.0461432	0.000173163	0.00246927	0.000576965	0.000415944
ENSG00000265194.1	RP11-70L8.4	18.8342	11.1233	0.831171	0.0107414	0.00122544	0.0011455	0.000416312
ENSG00000255545.3	RP11-627G23.1	103.348	187.686	0.241819	0.000187866	0.00279003	0.00151236	0.000420532
ENSG00000215397.3	SCRT2	60.669	117.594	0.436088	0.00120241	0.00142666	0.00113227	0.00042062
ENSG00000183935.2	HTR7P1	138.389	171.711	0.159237	0.00330597	0.00212682	0.00237334	0.000420651
ENSG00000171462.10	DLK2	177.103	242.628	0.129085	0.000441547	0.00192438	0.00178095	0.00042068
ENSG00000156313.8	RPGR	507.512	387.112	0.0962792	0.000387437	0.00152219	0.00160387	0.000420927
ENSG00000103222.14	ABCC1	390.236	475.652	0.0333835	0.000692504	0.00335469	0.00112576	0.000421533
ENSG00000165609.8	NUDT5	1073.63	956.295	0.0261521	0.000705459	0.00152452	0.00145264	0.000422556
ENSG00000177181.9	RIMKLA	168.302	265.583	0.244801	0.000262698	0.00358214	0.00189256	0.000422785
ENSG00000165730.10	STOX1	1221.34	859.831	0.162528	7.44629e-05	0.00138957	0.00119907	0.00042299
ENSG00000172380.5	GNG12	1015.28	663.125	0.204741	0.000156996	0.00118066	0.001453	0.00042333
ENSG00000106771.8	TMEM245	4797.91	3812.19	0.0416813	0.000194041	0.0015693	0.000510351	0.000423636
ENSG00000233521.1	RP5-1172A22.1	8.07882	0.445087	8.12963	7.31729e-07	0.00874929	0.00219659	0.000425261
ENSG00000263618.1	RP11-527H14.4	6.09633	12.339	0.57323	0.00155829	0.00207865	0.0020608	0.000426307
ENSG00000265625.1	RP11-68I3.11	4.65964	2.48746	0.588465	0.000549649	0.00267767	0.00229087	0.000426515
ENSG00000143499.9	SMYD2	1489.76	1989.41	0.134799	0.00410463	0.00307077	0.00199599	0.000426626
ENSG00000130449.5	ZSWIM6	1428.19	1219.18	0.093298	0.00807936	0.00121612	0.00643787	0.000426708
ENSG00000196417.8	ZNF765	147.702	124.653	0.0726305	0.00155624	0.00112961	0.00375333	0.000426871
ENSG00000266413.2	RP11-88L24.4	164.563	120.004	0.136101	0.000344343	0.00194177	0.000695327	0.000427899
ENSG00000247121.2	CTD-2260A17.2	99.6796	125.69	0.0695824	2.35637e-05	0.00193281	0.000873503	0.000428021
ENSG00000145920.10	CPLX2	22466.9	28077.8	0.211927	0.00195442	0.00290418	0.00248146	0.00042843
ENSG00000160392.9	C19orf47	277.864	347.051	0.0516852	0.000705251	0.00158678	0.000673823	0.000430049
ENSG00000154473.13	BUB3	1970.33	1700.86	0.042907	0.00758613	0.002684	0.00288737	0.000430197
ENSG00000181577.11	C6orf223	16.9535	34.4139	0.4978	0.00256534	0.00301687	0.00182354	0.000431294
ENSG00000223060.1	Y_RNA	8.12894	3.80331	0.919535	0.00275739	0.00220639	0.00105635	0.000432384
ENSG00000261051.1	RP11-274H2.5	30.2831	20.1674	0.212491	0.00012207	0.00180274	0.000755113	0.000432602
ENSG00000084444.9	KIAA1467	2593.53	3023.48	0.0939055	0.00619702	0.00219774	0.00360527	0.000433154
ENSG00000182177.9	ASB18	3.86537	8.98191	0.724232	6.3605e-05	0.00136311	0.0011123	0.000433904
ENSG00000253653.1	CTC-248O19.1	3.32101	6.00748	0.415353	1.84732e-05	0.00254306	0.00112224	0.000434156
ENSG00000188725.3	SMIM15	1002.83	843.483	0.0465339	0.00515364	0.00244307	0.00114035	0.000437083
ENSG00000259319.1	RP11-293M10.6	196.33	229.025	0.132462	0.00535752	0.00131154	0.00191907	0.000438491
ENSG00000100342.16	APOL1	440.929	243.086	0.236278	6.10591e-05	0.00221181	0.00107982	0.000438819
ENSG00000101546.8	RBFA	295.228	359.378	0.0515246	0.00070649	0.00239024	0.00102381	0.000438843
ENSG00000001497.12	LAS1L	1708.45	2356.24	0.0568453	0.000315155	0.0026871	0.00106352	0.000440257
ENSG00000100644.12	HIF1A	2632.66	2165.3	0.0630344	0.000108286	0.00225718	0.0012917	0.000440519
ENSG00000131462.3	TUBG1	721.337	930.162	0.0643199	0.000345997	0.00155489	0.00103368	0.000440873
ENSG00000267206.1	LCN6	24.7343	7.95161	0.911142	5.88678e-05	0.00139296	0.000593769	0.000441039
ENSG00000113161.11	HMGCR	2316.18	3041.52	0.0785977	0.000851564	0.00161896	0.00136442	0.000441246
ENSG00000267751.1	AC009005.2	16.0598	8.09244	0.315525	0.00019856	0.0042245	0.00140339	0.000442375
ENSG00000136869.13	TLR4	795.343	473.342	0.24383	3.46423e-05	0.00169544	0.00122075	0.000442435
ENSG00000102359.5	SRPX2	49.1162	15.1121	0.715867	2.62624e-05	0.00393056	0.00124426	0.000443016
ENSG00000121933.13	ADORA3	503.818	333.414	0.338125	0.000438969	0.00193149	0.00345066	0.00044339
ENSG00000176624.9	MEX3C	851.559	677.076	0.0533459	0.000201093	0.00201499	0.000910753	0.000443479
ENSG00000253771.1	TPTE2P1	93.2818	124.143	0.119312	0.00109254	0.0032842	0.00180149	0.000444753
ENSG00000256542.1	RP13-895J2.3	8.82225	17.17	0.591583	0.00769393	0.000626464	0.00095035	0.000445158
ENSG00000171806.7	METTL18	166.136	125.404	0.0690322	0.000219911	0.00172119	0.000919376	0.00044662
ENSG00000230461.3	PROX1-AS1	57.3495	105.947	0.260131	0.000584183	0.00318761	0.00166912	0.000446817
ENSG00000266947.1	RP11-799D4.4	21.0171	37.7217	0.258555	0.000873283	0.00097093	0.000755298	0.000446987
ENSG00000159212.8	CLIC6	73.9969	13.3657	2.05756	0.00112046	0.0215431	0.000513495	0.000447614
ENSG00000135297.11	MTO1	725.731	611.794	0.0228581	0.00052736	0.00172894	0.000755224	0.000448069
ENSG00000238171.1	AC068196.1	22.0068	6.83821	0.73099	0.000191909	0.0045276	0.00137548	0.000449139
ENSG00000118407.9	FILIP1	101.904	164.642	0.216199	0.000201452	0.00226493	0.00129914	0.000449585
ENSG00000100991.6	TRPC4AP	2435.79	3100.64	0.0416016	0.000731738	0.000746208	0.000309607	0.000452569
ENSG00000023445.9	BIRC3	238.345	128.917	0.229561	4.14938e-05	0.00426864	0.00161236	0.000452701
ENSG00000197989.8	SNHG12	409.427	336.719	0.058989	0.000913188	0.00129157	0.00118817	0.000456829
ENSG00000011465.12	DCN	3664.65	1119.59	0.365054	0.000143572	0.010551	0.00215021	0.000457078
ENSG00000171695.6	LKAAEAR1	35.8937	68.2806	0.286246	0.000114969	0.00151048	0.000874577	0.000457511
ENSG00000187741.9	FANCA	114.052	162.125	0.106374	0.000398741	0.00167469	0.00164326	0.000458069
ENSG00000163762.2	TM4SF18	373.29	211.857	0.181751	0.000339812	0.00199251	0.000818526	0.000458665
ENSG00000123416.11	TUBA1B	8526.51	13655.8	0.183607	0.000233795	0.000926784	0.00059681	0.000460401
ENSG00000141469.12	SLC14A1	3267.38	2282.18	0.649956	3.84685e-05	0.00161829	0.00244354	0.000461286
ENSG00000160963.9	COL26A1	1002.61	1211.09	0.221118	0.00647025	0.00272559	0.00327798	0.000462767
ENSG00000165195.9	PIGA	421.472	329.11	0.116805	0.00473579	0.00329237	0.00473694	0.000462956
ENSG00000092969.7	TGFB2	1402.56	937.162	0.220226	3.06566e-05	0.00125584	0.000904256	0.000463195
ENSG00000103647.8	CORO2B	4097.87	5163.36	0.0437534	0.000360488	0.00311919	0.00105772	0.000463526
ENSG00000127947.11	PTPN12	1984.36	1533.58	0.0564722	0.000142755	0.00166002	0.000743825	0.000463885
ENSG00000105085.6	MED26	275.059	227.593	0.0341154	0.000559856	0.00232171	0.000858002	0.000465251
ENSG00000198729.4	PPP1R14C	656.15	748.582	0.123725	0.002449	0.00313262	0.00589669	0.000466192
ENSG00000167994.7	RAB3IL1	385.391	266.893	0.150665	6.55022e-05	0.00269184	0.00199966	0.00046623
ENSG00000144712.7	CAND2	708.939	922.537	0.0617017	0.00144614	0.00258478	0.0012552	0.000467096
ENSG00000207647.1	MIR153-1	1.04114	3.92498	1.16498	0.000473629	0.00606857	0.00306005	0.000468847
ENSG00000128581.11	IFT22	659.706	708.631	0.0589558	0.00322661	0.00178279	0.00474715	0.000469669
ENSG00000126005.10	MMP24-AS1	1077.66	1274.1	0.0658399	0.000390437	0.00309067	0.00254129	0.000469901
ENSG00000196961.8	AP2A1	4382.99	5544.41	0.0653839	0.000899512	0.00307825	0.0014664	0.000470341
ENSG00000126218.7	F10	91.9448	42.9477	0.22083	0.000377346	0.00129672	0.000407922	0.00047122
ENSG00000114841.13	DNAH1	739.94	1307.26	0.120546	9.57807e-05	0.00259058	0.00078547	0.000471838
ENSG00000115604.6	IL18R1	124.951	57.6627	1.06528	0.0010273	0.000841751	0.00205411	0.000472001
ENSG00000213023.5	SYT3	841.724	1062.79	0.152205	0.00362415	0.00245936	0.00322855	0.000472099
ENSG00000196470.7	SIAH1	673.526	495.637	0.0653909	0.000105576	0.00298628	0.000781775	0.000472826
ENSG00000228126.1	FALEC	7.38472	13.2892	0.169997	1.1114e-05	0.00215164	0.000836106	0.000473266
ENSG00000067900.5	ROCK1	1562.98	1147.69	0.0886761	0.000339378	0.00159021	0.00101521	0.00047377
ENSG00000188185.7	LINC00265	190.626	371.443	0.164982	0.000101082	0.00227172	0.00067332	0.000474251
ENSG00000158806.9	NPM2	1272.25	1539.78	0.175021	0.00231237	0.00290484	0.00324831	0.000474658
ENSG00000204070.5	SYS1	812.288	666.294	0.0444827	0.0021549	0.00174919	0.00200069	0.000474699
ENSG00000136167.9	LCP1	546.688	274.598	0.451223	0.000522947	0.00135664	0.00180593	0.000477346
ENSG00000075673.7	ATP12A	6.14612	12.3976	0.816095	0.000160003	0.002535	0.00213679	0.000478235
ENSG00000261040.2	WFDC21P	48.1765	3.90374	2.45458	4.16706e-06	0.0247688	0.0018621	0.000478374
ENSG00000116478.7	HDAC1	1046.64	857.837	0.1032	0.00138424	0.00231798	0.00527145	0.000479538
ENSG00000137821.7	LRRC49	780.454	927.732	0.0453563	0.000327468	0.00160581	0.00113527	0.000479947
ENSG00000118496.3	FBXO30	359.582	257.594	0.116902	3.80077e-05	0.00155195	0.000705852	0.000481821
ENSG00000148842.12	CNNM2	472.658	550.679	0.0310682	0.00047876	0.00208049	0.0012945	0.000482009
ENSG00000173110.6	HSPA6	117.934	58.287	0.678547	0.00181986	0.00330635	0.00402888	0.000482597
ENSG00000188322.4	SBK1	1084.63	1393.89	0.163916	0.0065312	0.00114782	0.00141014	0.000483119
ENSG00000069424.10	KCNAB2	10985.5	13700	0.153007	0.00281076	0.00440122	0.00258387	0.000484967
ENSG00000271239.1	RP11-238F2.1	9.61435	5.15927	0.568152	0.00331556	0.00219035	0.000850183	0.000485752
ENSG00000105499.9	PLA2G4C	832.178	1326.98	0.132452	0.00354569	0.00535251	0.00140674	0.000485831
ENSG00000150433.5	TMEM218	313.761	252.549	0.0812641	0.0047464	0.00188676	0.00179508	0.000486057
ENSG00000182901.11	RGS7	1922.43	2248.97	0.112602	0.00772009	0.00259232	0.00394672	0.000486477
ENSG00000163565.14	IFI16	798.749	522.767	0.1965	0.000355034	0.00311418	0.00292597	0.000487281
ENSG00000139154.10	AEBP2	853.317	679.954	0.0536665	0.00102144	0.00130167	0.000581255	0.000487873
ENSG00000161653.6	NAGS	61.8582	42.2811	0.164277	0.000265609	0.00118228	0.00142502	0.000487907
ENSG00000027847.9	B4GALT7	505.011	615.67	0.0417702	0.000219798	0.00273217	0.00146364	0.000488491
ENSG00000089225.15	TBX5	16.3544	5.76643	1.34357	1.36056e-05	0.00382728	0.00119064	0.000489873
ENSG00000104517.8	UBR5	3324.94	2671.15	0.0452614	2.11927e-05	0.00129912	0.000683381	0.000489885
ENSG00000106351.8	AGFG2	1238.15	1046.24	0.0580098	0.000109696	0.0011027	0.00151852	0.000490627
ENSG00000177098.4	SCN4B	1907.62	2821.86	0.204159	0.017504	0.0013983	0.00211068	0.000492472
ENSG00000205562.1	RP11-497E19.1	84.4633	109.496	0.307041	0.00486966	0.00134223	0.00193852	0.000492494
ENSG00000147224.6	PRPS1	1047.88	1265.67	0.0583264	0.000246763	0.00144676	0.00137855	0.000492622
ENSG00000243422.1	RP11-413E6.1	56.0622	75.1933	0.105996	0.000585675	0.00259007	0.00189104	0.00049283
ENSG00000188981.6	MSANTD1	107.463	128.896	0.0716521	0.0010178	0.00287499	0.00493655	0.000493519
ENSG00000179818.8	PCBP1-AS1	553.882	444.808	0.0583137	0.000271371	0.004203	0.00157674	0.000493964
ENSG00000172375.8	C2CD2L	1935.75	2336.35	0.0518796	0.000332797	0.00368606	0.00291764	0.000494058
ENSG00000259250.1	RP11-50C13.1	107.16	67.5587	0.190896	0.000215532	0.00162347	0.00061035	0.00049562
ENSG00000112759.12	SLC29A1	948.505	1170.55	0.10392	0.00138265	0.00246528	0.00274135	0.000495959
ENSG00000173926.5	2016-03-03	148.9	104.734	0.193853	9.98462e-05	0.00365339	0.00161016	0.000496013
ENSG00000146426.13	TIAM2	2450.77	1679.43	0.130909	0.000677995	0.00185903	0.000593856	0.000496833
ENSG00000151376.12	ME3	1138.98	1375.06	0.0874461	0.00213049	0.00303609	0.00241639	0.000497034
ENSG00000197619.9	ZNF615	507.222	426.38	0.0539118	0.00050076	0.00281671	0.00177314	0.000498137
ENSG00000168003.12	SLC3A2	4127.3	3257.9	0.0560721	3.31868e-05	0.00202091	0.000849923	0.000500805
ENSG00000177575.8	CD163	876.592	238.957	1.46253	6.19751e-05	0.00212492	0.00109245	0.000501773
ENSG00000246985.3	SOCS2-AS1	50.7112	65.2338	0.108316	0.0019931	0.00182071	0.00188091	0.00050212
ENSG00000139687.9	RB1	1456.43	1132.57	0.0618703	0.000172464	0.00197255	0.00104056	0.000502429
ENSG00000132357.9	CARD6	99.5246	54.3155	0.211878	4.33673e-05	0.00108566	0.000527204	0.000503031
ENSG00000147571.3	CRH	170.924	260.912	0.71197	0.00256783	0.00224012	0.00392576	0.000503053
ENSG00000167565.8	SERTAD3	211.795	149.115	0.125396	0.0027012	0.00132256	0.00305662	0.000503982
ENSG00000174567.7	GOLT1A	31.8757	56.0407	0.299693	0.00128719	0.00108107	0.00101963	0.000504295
ENSG00000106809.6	OGN	1554.78	87.9033	1.69592	1.44771e-05	0.0133121	0.0036789	0.00050459
ENSG00000205302.2	SNX2	1441.82	1136.41	0.0334524	0.00152355	0.00250788	0.000685538	0.000504838
ENSG00000270235.1	RP11-122K13.14	50.4653	100.599	0.33479	9.58851e-05	0.00375808	0.00122842	0.000505653
ENSG00000183475.8	ASB7	528.743	470.425	0.0201949	0.00247619	0.00308726	0.00145326	0.000506862
ENSG00000019991.11	HGF	456.055	254.566	0.488609	0.00208076	0.000955721	0.000835753	0.000506956
ENSG00000100150.11	DEPDC5	521.223	683.553	0.0720122	0.000144728	0.00167151	0.000969947	0.000507983
ENSG00000023697.8	DERA	463.362	367.745	0.0663535	0.000577159	0.00217179	0.00177159	0.000508497
ENSG00000166689.9	PLEKHA7	361.689	294.441	0.140314	4.88192e-05	0.00200997	0.00279767	0.000509362
ENSG00000158158.7	CNNM4	503.877	678.955	0.0874575	0.00934369	0.00250908	0.00107334	0.000509584
ENSG00000164107.7	HAND2	11.1025	1.0712	3.13927	7.86615e-07	0.000782994	0.000286928	0.000510359
ENSG00000124104.14	SNX21	769.955	873.374	0.036255	0.0018037	0.00351581	0.00240848	0.000511911
ENSG00000006116.3	CACNG3	2303.62	2797.51	0.240198	0.00429792	0.00199268	0.00274208	0.000512464
ENSG00000180104.11	EXOC3	1883.55	2338.95	0.0382818	6.17881e-05	0.0026624	0.000732957	0.000512595
ENSG00000046651.10	OFD1	1142.02	1007.65	0.0871866	0.033902	0.00243738	0.0161832	0.000514818
ENSG00000124523.9	SIRT5	553.023	628.846	0.026294	0.000361763	0.00171063	0.00129629	0.000516319
ENSG00000146648.11	EGFR	1889.7	1097.72	0.213936	1.00047e-05	0.00305212	0.00133613	0.000517529
ENSG00000069849.6	ATP1B3	3585.94	2568.81	0.0691711	0.00127048	0.00241309	0.000803462	0.000518055
ENSG00000143624.9	INTS3	3103.62	4060.26	0.0350639	0.000500582	0.00215611	0.000856866	0.000521103
ENSG00000172361.5	CFAP53	85.5975	82.3751	0.26166	0.165449	0.00113504	0.0541472	0.00052203
ENSG00000245156.1	RP11-867G23.3	28.1037	19.5795	0.235727	0.000232244	0.00209983	0.00119672	0.000522142
ENSG00000106868.12	SUSD1	262.679	343.094	0.188655	0.00341088	0.00224297	0.00227048	0.000522966
ENSG00000125814.13	NAPB	16770.9	21083.7	0.144226	0.00502728	0.00217771	0.00230978	0.000524328
ENSG00000149256.10	TENM4	882.716	1147.6	0.0885146	0.000966411	0.0018019	0.00119915	0.000525063
ENSG00000158560.10	DYNC1I1	3254.4	4409.49	0.137083	0.000551734	0.00225924	0.00164863	0.000526073
ENSG00000164112.8	TMEM155	1196.22	1601.42	0.434412	0.0191743	0.00218397	0.00329242	0.000528556
ENSG00000167654.13	ATCAY	7168.18	8084.77	0.145093	0.0151701	0.00335255	0.00548527	0.000530961
ENSG00000185811.12	IKZF1	121.05	70.225	0.404508	0.000348108	0.00200888	0.0020377	0.000531921
ENSG00000139970.12	RTN1	24784.2	30405	0.111826	0.00694945	0.00235051	0.00289936	0.000531997
ENSG00000112499.7	SLC22A2	81.2828	3.19616	3.36427	1.73602e-08	0.00991349	0.00859685	0.00053334
ENSG00000114395.6	CYB561D2	153.663	222.96	0.0865606	0.000218825	0.00194082	0.000553122	0.000534543
ENSG00000177485.6	ZBTB33	1217.39	959.893	0.0629763	0.000275508	0.00136039	0.000766711	0.000535885
ENSG00000168490.9	PHYHIP	14808.5	18387.6	0.164894	0.00406586	0.00297802	0.00341133	0.000536245
ENSG00000176845.8	METRNL	494.111	251.72	0.191199	0.000183811	0.00137893	0.000469331	0.000537066
ENSG00000101542.5	CDH20	1408.04	1162.97	0.114303	0.000646455	0.00209677	0.00278712	0.00053883
ENSG00000129951.13	LPPR3;	596.764	876.007	0.316811	0.000158637	0.002085	0.00168383	0.000541342
ENSG00000176909.7	MAMSTR	99.4387	153.185	0.139779	0.000381061	0.00217416	0.000893431	0.000542935
ENSG00000163755.4	HPS3	574.599	479.803	0.0431056	5.06454e-05	0.00227433	0.00128169	0.000543485
ENSG00000162728.4	KCNJ9	4703.62	5733.21	0.076009	0.000489792	0.00225311	0.00184491	0.000543872
ENSG00000242242.1	PVRL3-AS1	26.4194	31.3518	0.294659	0.00865331	0.00295564	0.00509086	0.000544061
ENSG00000134755.10	DSC2	178.848	106.865	0.261565	5.21188e-05	0.00253023	0.00120307	0.0005444
ENSG00000139351.10	SYCP3	33.3566	24.557	0.095669	3.77476e-05	0.00421544	0.00128471	0.000545112
ENSG00000141506.9	PIK3R5	97.205	64.8106	0.253866	0.00128713	0.0021649	0.00360413	0.00054619
ENSG00000067066.12	SP100	436.295	240.515	0.220461	0.000175337	0.00122682	0.000668204	0.000550452
ENSG00000166313.13	APBB1	9018.09	11024.1	0.066109	0.000135826	0.00209214	0.0014813	0.000550703
ENSG00000238113.2	LINC01410	151.087	109.995	0.116353	0.000171006	0.00300629	0.00127066	0.000550783
ENSG00000183718.4	TRIM52	719.742	593.932	0.039551	0.000249185	0.00218873	0.000917408	0.000552714
ENSG00000117133.6	RPF1	737.467	546.719	0.0474336	0.000265186	0.00215992	0.000625186	0.000552875
ENSG00000259928.1	RP11-218M11.1	2.42915	6.06827	0.474896	0.000177751	0.00217435	0.00177719	0.000553334
ENSG00000178104.14	PDE4DIP	12941.9	10376.6	0.0550873	5.41319e-05	0.000893114	0.000599256	0.000554156
ENSG00000128268.11	MGAT3	3087.93	3749.15	0.0580182	0.000706737	0.00401077	0.00158926	0.000555053
ENSG00000249602.1	RP11-98D18.3	24.3881	37.445	0.129088	0.000351194	0.00346449	0.00123171	0.000555378
ENSG00000056097.11	ZFR	6112.1	4698.07	0.0425448	0.00010318	0.00165989	0.000643384	0.000556499
ENSG00000183888.4	C1orf64	343.909	186.481	0.233236	2.46114e-05	0.00159903	0.000857102	0.00055708
ENSG00000148331.7	ASB6	796.626	939.315	0.0353195	0.00633135	0.00215506	0.00194094	0.000557132
ENSG00000271614.1	LINC00936	574.059	685.339	0.171903	0.00395461	0.00146532	0.00267072	0.000558517
ENSG00000256422.1	RP11-886D15.1	66.0234	89.0403	0.354722	0.00705901	0.0016985	0.00254902	0.000559342
ENSG00000251340.1	RP11-461G12.2	0.396482	1.63885	0.901303	0.000523088	0.00816181	0.00237698	0.000560882
ENSG00000016391.5	CHDH	817.412	654.565	0.134596	2.137e-05	0.0028849	0.00400173	0.000560954
ENSG00000204390.8	HSPA1L	231.67	169.923	0.0691125	0.000333083	0.00451743	0.00125618	0.000561804
ENSG00000165474.5	GJB2	372.47	61.1333	0.923993	9.29497e-05	0.0283093	0.00181432	0.000561902
ENSG00000148843.9	PDCD11	603.401	745.361	0.0371672	0.000637093	0.00353469	0.00163462	0.000562459
ENSG00000174437.12	ATP2A2	13880.9	17055.5	0.0575895	0.00233255	0.0029844	0.00232831	0.000562467
ENSG00000090382.2	LYZ	82.969	27.9154	0.829401	0.000550385	0.00158625	0.000611093	0.000563022
ENSG00000157833.8	GAREML	1653.5	1002.52	0.23412	0.000170856	0.00338177	0.00135593	0.000563267
ENSG00000258702.1	RP11-433J8.1	173.037	239.83	0.286791	0.00195015	0.00164346	0.00194859	0.000563502
ENSG00000178171.6	AMER3	625.979	833.65	0.18448	0.0187035	0.00216869	0.00286846	0.00056556
ENSG00000168404.8	MLKL	235.853	128.132	0.342043	0.00144581	0.00217959	0.00174532	0.000565855
ENSG00000198670.6	LPA	10.063	16.3044	0.290691	5.9043e-05	0.00236036	0.00144338	0.000566213
ENSG00000133619.13	KRBA1	557.132	747.122	0.0534411	0.000829885	0.0042358	0.00107799	0.000566382
ENSG00000251450.1	RASGRF2-AS1	52.7931	65.8086	0.240221	0.000632273	0.00220888	0.0025682	0.000567046
ENSG00000134910.8	STT3A	1297.58	1143.56	0.0297487	0.00421926	0.00286206	0.00382638	0.000567753
ENSG00000217648.1	RP1-95L4.4	82.2782	48.3682	0.174465	0.000114683	0.00169985	0.000666184	0.00056891
ENSG00000243449.2	C4orf48	174.36	505.992	0.404586	1.73285e-05	0.00323536	0.000868093	0.000569458
ENSG00000177302.10	TOP3A	568.877	740.216	0.0477438	0.0010327	0.00212977	0.000754557	0.000569641
ENSG00000143622.5	RIT1	521.027	433.911	0.0438842	1.64808e-05	0.00187274	0.00154789	0.000570197
ENSG00000087903.8	RFX2	459.994	333.761	0.150222	5.16006e-06	0.00156007	0.000944978	0.000571939
ENSG00000166272.12	WBP1L	1494.15	1200.32	0.0387048	4.5338e-05	0.00315973	0.00135595	0.00057203
ENSG00000166265.7	CYYR1	406.483	220.741	0.20394	0.00025395	0.0021187	0.000682128	0.000575197
ENSG00000257261.1	RP11-96H19.1	31.3277	13.7144	0.313271	0.000555979	0.0017051	0.000583143	0.000576114
ENSG00000100346.13	CACNA1I	1575.54	1960.09	0.159022	0.00973815	0.00664439	0.00505561	0.000577607
ENSG00000135749.13	PCNXL2	1272.57	1967.57	0.169033	0.000147153	0.00154817	0.00111745	0.000578048
ENSG00000168159.8	RNF187	6596.57	8179.67	0.0601602	7.58539e-05	0.00281858	0.00161799	0.000578095
ENSG00000106077.14	ABHD11	413.978	581.931	0.104097	2.76459e-05	0.00314457	0.00167485	0.000579028
ENSG00000172322.9	CLEC12A	15.0174	1.94169	1.87876	9.61741e-05	0.0220797	0.00481306	0.000579226
ENSG00000169840.4	GSX1	13.2361	4.87634	0.52738	3.78181e-05	0.00321033	0.00135437	0.000581413
ENSG00000105366.10	SIGLEC8	193.032	115.97	0.440012	0.000182498	0.00188585	0.00197109	0.000581459
ENSG00000167549.14	CORO6	2447.51	3703.33	0.152449	0.000687049	0.00325006	0.00241704	0.000582456
ENSG00000222808.1	RNU4-47P	2.23075	5.66413	0.732608	0.0035628	0.00100046	0.00115262	0.000586311
ENSG00000215717.4	TMEM167B	2135.5	1844.7	0.0318349	0.00196214	0.00260663	0.00122128	0.000588081
ENSG00000216863.4	LY86-AS1	373.731	436.946	0.373998	0.0195173	0.00174846	0.00349163	0.00058833
ENSG00000158882.8	TOMM40L	986.642	1120.75	0.0597251	0.00223999	0.00178237	0.00312278	0.000588674
ENSG00000171310.6	CHST11	959.024	710.513	0.0948349	0.000317208	0.00195782	0.000911553	0.000589336
ENSG00000010610.5	CD4	538.978	330.041	0.222562	2.84437e-05	0.00329772	0.00227998	0.000590502
ENSG00000173898.7	SPTBN2	6011.27	8271.38	0.196791	0.00186026	0.00632357	0.00358166	0.000590508
ENSG00000270108.1	RP11-73M18.6	41.0435	23.8679	0.141486	0.000197703	0.00441321	0.00111012	0.000591134
ENSG00000171914.10	TLN2	4224.44	5140.24	0.0683178	0.000559831	0.00293066	0.00191254	0.000591704
ENSG00000114999.6	TTL	1786.06	2095.57	0.0489768	5.20533e-05	0.00170854	0.00119575	0.000591722
ENSG00000197471.6	SPN	34.5985	25.4462	0.423867	0.00929644	0.00136736	0.00445706	0.000591737
ENSG00000078114.14	NEBL	7952.54	6056.08	0.0965416	0.000163951	0.00130825	0.0009886	0.000592257
ENSG00000146733.9	PSPH	609.855	469.983	0.0719481	0.00103622	0.00159351	0.000761805	0.000592674
ENSG00000121671.7	CRY2	3000.01	3713.63	0.0586586	0.000697149	0.00246311	0.00135492	0.00059374
ENSG00000150687.7	PRSS23	672.831	426.493	0.174585	0.000621133	0.00347463	0.00120739	0.000593872
ENSG00000114923.12	SLC4A3	2159.41	2772.89	0.11708	0.00434108	0.00359283	0.00348948	0.000596029
ENSG00000196700.3	ZNF512B	1343.23	1715.51	0.0443442	0.000488841	0.00436073	0.00176958	0.000596494
ENSG00000115474.6	KCNJ13	43.5711	12.9646	1.00465	0.000160366	0.00295762	0.00108138	0.000597985
ENSG00000115266.7	APC2	5350.13	7912.66	0.0765088	0.000308039	0.00566681	0.00120271	0.000598081
ENSG00000229931.1	RP1-151F17.1	22.1543	45.4111	0.266271	9.91127e-06	0.00345927	0.0012565	0.000599775
ENSG00000179115.6	FARSA	1890.7	2281.21	0.0594468	0.00037407	0.00273724	0.00211042	0.000600094
ENSG00000057294.9	PKP2	452.393	137.552	0.393727	5.10155e-05	0.0379725	0.00515136	0.000601001
ENSG00000100341.7	PNPLA5	59.9736	82.1753	0.22161	0.0119109	0.00229051	0.00366023	0.000602425
ENSG00000173597.3	SULT1B1	19.8765	5.6638	1.19355	0.00112675	0.00124733	0.000376712	0.000602843
ENSG00000261578.1	RP11-21L23.2	20.9628	11.2879	0.364737	0.00026537	0.00352601	0.00165569	0.000602904
ENSG00000180921.6	FAM83H	234.02	307.983	0.144442	0.00103351	0.00230163	0.00162609	0.00060315
ENSG00000233937.2	CTC-338M12.4	62.5543	49.7353	0.06042	0.000110572	0.00219206	0.00123093	0.00060442
ENSG00000107949.12	BCCIP	1401.34	1099.83	0.0333167	0.000335462	0.00207952	0.000734923	0.000605435
ENSG00000186868.11	MAPT	12893.1	16375.6	0.05715	0.000168036	0.00241887	0.00125841	0.0006061
ENSG00000118640.6	VAMP8	253.596	114.994	0.385038	0.000153304	0.00094867	0.00124798	0.000606583
ENSG00000173404.3	INSM1	113.063	156.49	0.138532	0.0462912	0.000812916	0.000997699	0.000606992
ENSG00000140443.9	IGF1R	2433.8	2054.81	0.0365857	4.13393e-06	0.00359962	0.00151875	0.000607375
ENSG00000250041.2	CTD-2003C8.2	0.495756	1.73963	1.43601	0.000172877	0.00332144	0.00187345	0.000607641
ENSG00000142513.4	ACPT	3.86623	6.10932	0.48963	0.000506645	0.00276636	0.00225131	0.000608397
ENSG00000158748.3	HTR6	28.796	53.8721	0.451128	0.000318145	0.00174599	0.00170223	0.000608784
ENSG00000196230.8	TUBB	9240.41	11797	0.0629935	0.000244773	0.00140408	0.00120777	0.000609849
ENSG00000181929.7	PRKAG1	1075.9	1169.06	0.0244511	0.000141178	0.00199131	0.00178003	0.000610023
ENSG00000255568.2	BRWD1-AS2	12.1449	19.0732	0.193935	8.00783e-06	0.00305565	0.00149809	0.00061046
ENSG00000080802.14	CNOT4	1159.54	1000.07	0.0182245	0.000189445	0.00143327	0.000718056	0.000610499
ENSG00000109320.7	NFKB1	587.242	485.481	0.039108	0.000578857	0.00215317	0.0016223	0.00061082
ENSG00000113739.6	STC2	80.6889	57.6104	0.230487	0.00132724	0.00281372	0.00119383	0.000611694
ENSG00000126777.13	KTN1	5249.24	4330.27	0.0589008	0.00585392	0.00297365	0.00431598	0.000613207
ENSG00000076242.10	MLH1	668.893	782.634	0.0312415	0.000129984	0.000951998	0.000746575	0.000614983
ENSG00000142627.9	EPHA2	188.204	101.127	0.299243	4.44951e-05	0.00116539	0.000963146	0.00061523
ENSG00000171045.10	TSNARE1	521.43	681.149	0.0630438	0.000584648	0.0049338	0.00215994	0.00061951
ENSG00000138356.9	AOX1	146.467	40.082	0.553208	0.000528231	0.00459933	0.00117986	0.00062017
ENSG00000164600.4	NEUROD6	1157.43	1621.39	0.434372	0.00758959	0.00416364	0.00329727	0.000620807
ENSG00000004866.14	ST7	921.474	756.284	0.0399236	0.000243977	0.00188832	0.00067688	0.000620955
ENSG00000136156.7	ITM2B	23060.1	18279.2	0.0490172	0.000803252	0.00391953	0.00122819	0.000622267
ENSG00000142687.12	KIAA0319L	2738.38	3131.85	0.0218283	0.000306907	0.00337334	0.00143715	0.000622619
ENSG00000081818.1	PCDHB4	461.709	372.231	0.0889254	0.000488117	0.00311659	0.00189296	0.000626087
ENSG00000076864.15	RAP1GAP	6942.83	9271.59	0.0876358	0.000318528	0.0045792	0.00225105	0.000626723
ENSG00000253764.1	RP11-439C15.4	256.071	216.656	0.190691	0.00161957	0.0018984	0.00143843	0.000626841
ENSG00000125534.5	PPDPF	1941.89	2931.71	0.142866	0.00167153	0.00247602	0.000920768	0.00062733
[truncated: 2,851 more rows]
