# Supplementary material for: Evaluation of logistic regression models and effect of covariates for case–control study in RNA-Seq analysis
Source: BMC Bioinformatics. 2017 Feb 6;18:91. doi: 10.1186/s12859-017-1498-y (PMC5294900; doi:10.1186/s12859-017-1498-y)
Supplement: Additional file 18: R code. — This R code regenerates the simulated data sets. (R 6 kb) [file 12859_2017_1498_MOESM18_ESM.r]

###########################################################################################################################################################################################################
###########################################################################################################################################################################################################
###########################################################################################################################################################################################################
#   Project     :   R code for manuscript "Evaluation of Logistic Regression Models and Effect of Covariates for Case-Control Study in RNA-Seq Analysis"
#   Author      :   Seung Hoan Choi
#   Date        :   Jan/18/2017
#   R version   :   R-3.0.0_gnu-4.4.6
###########################################################################################################################################################################################################
###########################################################################################################################################################################################################
###########################################################################################################################################################################################################

### Data generation fucntions

NBEXPDATA<-function(case,cont,Ngene,dmu,cmu,disp,Ncovs,OR=NULL){
  data <- matrix( NA, nrow = (case + cont), ncol =(1 + Ngene + Ncovs))
	if(Ncovs>0){cov.names<-paste("covar",1:Ncovs,sep="")}else{cov.names<-NULL}
  colnames(data) <- c("Phen", paste("gcount",1:Ngene,sep=""), cov.names)
  data[,1] <- c(rep(1,case),rep(0,cont))
  c.prob<-(OR/(OR+1))
  for (i in 1:Ngene){
    data[, 1 + i] <- c(rnbinom(case, mu = dmu, size = 1/disp), rnbinom(cont, mu = cmu, size = 1/disp))
  }
if(Ncovs>0){    
  for (i in 1:Ncovs){
    data[,1 + Ngene + i]<-c(rbinom(case,size=1,c.prob),rbinom(cont,size=1,0.5))
  }
 }
  return(data)
}


simNBdata<-function(case,design,log2fc,cont.mean,dispersion){
	log2fold.list<-c(0,0.3,0.6,1.2,2) 
	dispersion.list<-c(0.01,0.1,0.5,1)
	simdata<-NULL
	cont<-ifelse(design=="Balanced",case,ifelses(design=="Unbalanced2",case*2,ifelse(design=="Unbalanced4",case*4,NA)))
	case.mean<-round((2^(log2fc))*cont.mean)
	f<-which(log2fold.list==log2fc)
	i<-which(dispersion.list==dispersion)
		for ( k in 1:10){
    		if(log2fc==0){ seed.num<-10000*f+1000*i+100*k}else{seed.num<-10000*(f-1)+1000*i+100*k}
			set.seed(seed.num)
			print(seed.num)
		    data<-NBEXPDATA(case=case,cont=cont,Ngene=1000,dmu=case.mean,cmu=cont.mean,disp=dispersion,Ncovs=0)
		    data[1,]
			simdata[[paste0("sim_",k)]]<-data
						}
	return(simdata)
}


simNBdataCov<-function(case,design,log2fc,cont.mean,dispersion,oddsratio){
	log2fold.list<-c(0,0.3,0.6,1.2,2) 
	dispersion.list<-c(0.01,0.1,0.5,1)
	if(case==10){OR.list<-c(1,1.2,3,5)}else{OR.list<-c(1,1.2,3,5,10) }
	if(case==10){n.covariates<-5}else{n.covariates<-10}
	simdata<-NULL
	cont<-ifelse(design=="Balanced",case,ifelses(design=="Unbalanced2",case*2,ifelse(design=="Unbalanced4",case*4,NA)))
	case.mean<-round((2^(log2fc))*cont.mean)
	f<-which(log2fold.list==log2fc)
	i<-which(dispersion.list==dispersion)
		for ( k in 1:10){
		for (r in 1:(1000/10)){    

        ######  Keep the seed information to regenerate the same data set in future
        if(log2fc==0){ seednum<-100000*r+f*10000+1000*i+100*k+10*j+1}else{seednum<-100000*r+(f-1)*10000+1000*i+100*k+10*j+1}
		print(seednum)
        set.seed(seednum)

        ###### Data Generation
	    counts<-NBEXPDATA(case=case,cont=cont,Ngene=10,dmu=case.mean,cmu=cont.mean,disp=dispersion,Ncovs=0)

        ###### Read the stored Covariate file
        GenCov<-NBEXPDATA(case=case,cont=cont,Ngene=1,dmu=case.mean,cmu=cont.mean,disp=dispersion,Ncovs=n.covariates,OR=oddsratio)
    	data<-cbind(counts,GenCov[,c(3:ncol(GenCov))])

        ####### save at the list
        simdata[[paste0("sim_",k,"-",r)]]<-data

  								}


						}
	return(simdata)
}


	
#####
##### Logistic regresion vs. Negative binomial regression simulateion study
##### simulation parameters
##### 

ncases<-c(10,25,75,500) 								####	the number of cases
study.design<-c("Balanced","Unbalanced2","Unbalanced4") #### 	study design
log2foldchange<-c(0,0.3,0.6,1.2,2)						#### 	log2 fold-change
mean.exp.control<-c(50,100,1000,10000)	 				####	mean expression value in controls
dispersion.value<-c(0.01,0.1,0.5,1)						####	dispersion value

i= ### ncases list from 1 to 4
j= ### study.design list from 1 to 3
k= ### log2foldchange list from 1 to 4
l= ### mean.exp.control list from 1 to 4
m= ### dispersion.value list from 1 to 4


##### 
#####
##### TypeI error study
#####

out<-simNBdata(case=ncases[i],design=study.design[j],log2fc=log2foldchange[1],cont.mean=mean.exp.control[l],dispersion=dispersion.value[m])	

##### 
#####
##### power error study
#####

out<-simNBdata(case=ncases[i],design=study.design[j],log2fc=log2foldchange[k],cont.mean=mean.exp.control[l],dispersion=dispersion.value[m])	


#####
##### Effect of Covariate simulateion study
##### simulation parameters
##### 

ncases<-c(10,25,75,500) 								####	the number of cases
study.design<-c("Balanced","Unbalanced2","Unbalanced4") #### 	study design
log2foldchange<-c(0,0.3,0.6,1.2,2)						#### 	log2 fold-change
mean.exp.control<-c(50,100,1000,10000)	 				####	mean expression value in controls
dispersion.value<-c(0.01,0.1,0.5,1)						####	dispersion value
covariate.oddsratio<-c(1,1.2,3,5,10)					####	Covariate odd ratios

i= ### ncases list from 1 to 4
j= ### study.design list from 1 to 3
k= ### log2foldchange list from 1 to 4
l= ### mean.exp.control list from 1 to 4
m= ### dispersion.value list from 1 to 4
n= ### covariate.oddsratio list from 1 to 5. If the number of cases is 10, list from 1 to 4

##### 
#####
##### TypeI error study
#####

out<-simNBdataCov(case=ncases[i],design=study.design[j],log2fc=log2foldchange[1],cont.mean=mean.exp.control[l],dispersion=dispersion.value[m],oddsratio=covariate.oddsratio[n])	


##### 
#####
##### power error study
#####

out<-simNBdataCov(case=ncases[i],design=study.design[j],log2fc=log2foldchange[k],cont.mean=mean.exp.control[l],dispersion=dispersion.value[m],oddsratio=covariate.oddsratio[n])	


#####
sessionInfo()
quit("no")
